# Supplementary material for: (±)-5-Ethyl-2-(4-isopropyl-4-methyl-5-oxo-4,5-dihydro-1H-imidazol-2-yl)nicotinic acid
Source: Acta Crystallogr Sect E Struct Rep Online. 2008 May 3;64(Pt 6):o971. doi: 10.1107/S1600536808007411 (PMC2961475; doi:10.1107/S1600536808007411)
Supplement: Supplementary file 2 [file e-64-0o971-Isup2.hkl]

# 
# h,k,l, Fc-squared, Fo-squared, sigma(Fo-squared) and status flag 
# 
data_I
_shelx_title ' 111 in P2(1)/c' 
_shelx_refln_list_code          4 
_shelx_F_calc_maximum      201.71 
_exptl_crystal_F_000       616.00 
_reflns_d_resolution_high  0.7733 
 
loop_ 
 _symmetry_equiv_pos_as_xyz 
 'x, y, z' 
 '-x, y+1/2, -z+1/2' 
 '-x, -y, -z' 
 'x, -y-1/2, z-1/2' 
 
_cell_length_a    12.6916 
_cell_length_b    16.0748 
_cell_length_c     7.3801 
_cell_angle_alpha  90.000 
_cell_angle_beta  100.213 
_cell_angle_gamma  90.000 
 
_shelx_F_squared_multiplier     1.000 
 
loop_ 
 _refln_index_h 
 _refln_index_k 
 _refln_index_l 
 _refln_F_squared_calc 
 _refln_F_squared_meas 
 _refln_F_squared_sigma 
 _refln_observed_status 
   2   0   0      931.27      889.56     27.33 o 
   3   0   0     1295.73     1324.42     23.08 o 
   4   0   0      263.70      220.40      3.47 o 
   5   0   0      749.05      883.62     10.79 o 
   6   0   0      171.96      185.00      3.10 o 
   7   0   0     1701.71     1677.52     24.51 o 
   8   0   0      844.18      870.58     26.88 o 
   9   0   0        1.51        2.27      2.44 o 
  10   0   0      161.28      167.38     20.19 o 
  11   0   0       62.73       74.78      7.51 o 
  12   0   0      202.04      196.09     11.83 o 
  13   0   0       36.31       27.71      5.22 o 
  14   0   0        3.90       -1.25      4.09 o 
  15   0   0       31.33       29.39      6.91 o 
  16   0   0       88.04       97.92     11.29 o 
   2   1   0        0.19        1.26      0.36 o 
   3   1   0     1112.39     1011.53     10.57 o 
   4   1   0       57.37       69.73      1.39 o 
   5   1   0        4.37        6.77      0.48 o 
   6   1   0        0.40       -0.35      0.55 o 
   7   1   0       49.04       42.08      2.80 o 
   8   1   0        9.15       11.72      1.40 o 
   9   1   0       82.81       77.84      4.22 o 
  10   1   0       13.13       11.82      2.30 o 
  11   1   0       22.17       25.24      3.18 o 
  12   1   0       53.09       60.50      4.78 o 
  13   1   0       28.96       34.41      6.27 o 
  14   1   0        7.08        6.82      3.01 o 
  15   1   0        5.21       14.90      6.14 o 
  16   1   0        3.00        4.64      3.68 o 
   1   2   0      951.86      899.72     12.22 o 
   2   2   0     4342.00     4132.96     48.76 o 
   3   2   0       25.77       31.08      1.28 o 
   4   2   0       67.27       59.98      1.28 o 
   5   2   0      365.12      397.63      4.74 o 
   6   2   0     1588.67     1883.81     20.83 o 
   7   2   0     1018.67     1059.17     20.09 o 
   8   2   0       80.83       85.05      2.70 o 
   9   2   0        0.24        0.81      2.99 o 
  10   2   0       24.43       24.20      3.48 o 
  11   2   0       96.59       97.03      6.19 o 
  12   2   0        4.45        6.87      2.53 o 
  13   2   0        0.15        3.43      2.68 o 
  14   2   0        4.77        2.42      2.94 o 
  15   2   0        0.16        5.56      3.15 o 
  16   2   0        4.97       17.35      8.59 o 
   1   3   0     2434.68     2336.03     30.25 o 
   2   3   0     3361.25     3335.08     71.00 o 
   3   3   0        6.99        3.49      0.94 o 
   4   3   0      886.13      901.23     13.22 o 
   5   3   0      481.37      479.44      8.66 o 
   6   3   0      170.13      223.22      3.51 o 
   7   3   0        1.42        7.89      0.88 o 
   8   3   0       88.35       86.99      2.01 o 
   9   3   0       36.90       39.16      3.09 o 
  10   3   0       21.48       29.93      3.68 o 
  11   3   0     1079.90     1033.50     28.19 o 
  12   3   0      756.82      766.48     24.23 o 
  13   3   0       11.20       14.87      3.71 o 
  14   3   0       22.51       21.30      3.83 o 
  15   3   0        0.28       -0.13      2.85 o 
   0   4   0     3615.24     3576.13     38.61 o 
   1   4   0      593.01      504.27     10.34 o 
   2   4   0      103.59      104.52      2.01 o 
   3   4   0     2042.17     2021.46     23.37 o 
   4   4   0     1352.40     1391.22     17.45 o 
   5   4   0     2456.84     2509.91     33.07 o 
   6   4   0      243.04      285.98      4.52 o 
   7   4   0       23.86       19.43      1.09 o 
   8   4   0       28.38       26.51      1.76 o 
   9   4   0      178.41      183.41      5.24 o 
  10   4   0      141.40      137.02      6.78 o 
  11   4   0      728.95      692.58     20.44 o 
  12   4   0      242.54      230.24      9.81 o 
  13   4   0       32.47       26.25      3.48 o 
  14   4   0        1.80        0.83      3.00 o 
  15   4   0        3.23        4.59      3.47 o 
   1   5   0       84.25       75.53      1.30 o 
   2   5   0     2608.18     2747.87     27.30 o 
   3   5   0        3.14        3.57      0.74 o 
   4   5   0        0.16        1.25      0.80 o 
   5   5   0     1397.63     1396.78     19.88 o 
   6   5   0      103.63      118.60      2.86 o 
   7   5   0      421.35      435.24      7.39 o 
   8   5   0        0.83        0.55      0.84 o 
   9   5   0        1.59        0.99      1.55 o 
  10   5   0      192.30      188.15      6.26 o 
  11   5   0       22.96       27.57      3.94 o 
  12   5   0       43.08       37.81      4.56 o 
  13   5   0       30.70       26.01      3.85 o 
  14   5   0        1.50        3.34      2.78 o 
  15   5   0        4.12        5.50      3.67 o 
   0   6   0     1454.76     1332.05     40.50 o 
   1   6   0      250.06      218.82      6.87 o 
   2   6   0     1051.19     1040.83     11.50 o 
   3   6   0      492.52      602.82      8.87 o 
   4   6   0      116.55      131.11      3.37 o 
   5   6   0     2096.18     2340.56     31.18 o 
   6   6   0      305.27      349.53      6.16 o 
   7   6   0       16.15       18.90      3.61 o 
   8   6   0      388.84      372.06      6.93 o 
   9   6   0      461.02      437.07     10.75 o 
  10   6   0      543.26      550.67     13.09 o 
  11   6   0       46.18       45.50      4.06 o 
  12   6   0        4.73        2.84      2.03 o 
  13   6   0        0.53       -2.31      2.31 o 
  14   6   0        1.09       12.31      4.19 o 
  15   6   0        1.84       -1.72      2.98 o 
   1   7   0      466.22      417.26      7.13 o 
   2   7   0       56.49       43.78      1.42 o 
   3   7   0      405.32      412.11      5.81 o 
   4   7   0       37.05       44.93      1.89 o 
   5   7   0        9.57        8.28      1.17 o 
   6   7   0      241.86      256.41      5.14 o 
   7   7   0       85.35      105.31      3.11 o 
   8   7   0       36.01       43.57      2.51 o 
   9   7   0      173.83      163.10      4.57 o 
  10   7   0       76.27       73.24      3.73 o 
  11   7   0      200.68      184.18      8.47 o 
  12   7   0       17.47       16.72      3.39 o 
  13   7   0        0.01        1.56      2.22 o 
  14   7   0        6.24       18.62      7.80 o 
  15   7   0        0.28       -0.69      3.15 o 
   0   8   0      285.16      281.59      5.45 o 
   1   8   0     1463.87     1584.05     25.11 o 
   2   8   0      732.35      809.57     10.23 o 
   3   8   0      442.71      431.81      7.60 o 
   4   8   0       36.61       43.70      2.01 o 
   5   8   0      529.01      497.62     15.64 o 
   6   8   0      656.21      687.01     11.69 o 
   7   8   0       31.94       28.29      1.97 o 
   8   8   0      294.28      274.95      6.35 o 
   9   8   0     1020.52      954.65     19.60 o 
  10   8   0      301.18      291.33      9.04 o 
  11   8   0        0.72        8.46      5.30 o 
  12   8   0        3.35        2.90      3.10 o 
  13   8   0        5.02        2.93      2.57 o 
  14   8   0        4.01        7.84      3.24 o 
   1   9   0       20.00       15.70      1.13 o 
   2   9   0      537.08      635.07     21.41 o 
   3   9   0      305.98      288.58      4.74 o 
   4   9   0       50.91       56.28      2.03 o 
   5   9   0      129.71      136.63      4.06 o 
   6   9   0       37.16       30.72      1.85 o 
   7   9   0      621.37      584.75     11.18 o 
   8   9   0       38.45       42.35      2.48 o 
   9   9   0        7.38        6.77      1.73 o 
  10   9   0        1.45        6.23      2.56 o 
  11   9   0       33.52       35.84      3.76 o 
  12   9   0       11.63       20.63      3.69 o 
  13   9   0       70.59       80.23      5.58 o 
  14   9   0       13.01       15.71      4.19 o 
   0  10   0      671.34      725.14     21.06 o 
   1  10   0      206.04      221.86      5.20 o 
   2  10   0      361.59      338.53      5.82 o 
   3  10   0      169.97      185.14      3.68 o 
   4  10   0      256.90      309.85      5.89 o 
   5  10   0      564.15      554.11      9.85 o 
   6  10   0       18.71       22.40      2.76 o 
   7  10   0        1.38        6.56      2.40 o 
   8  10   0       11.91       12.94      1.88 o 
   9  10   0        0.01       -0.59      1.72 o 
  10  10   0       35.34       44.01      4.80 o 
  11  10   0      111.25      106.62      6.18 o 
  12  10   0       55.20       51.83      5.05 o 
  13  10   0        0.22        5.21      2.90 o 
  14  10   0        0.04        3.71      3.39 o 
   1  11   0      112.18      106.87      3.22 o 
   2  11   0      993.95      985.51     13.88 o 
   3  11   0      575.60      610.07     11.84 o 
   4  11   0       28.90       24.51      2.69 o 
   5  11   0        6.10        8.21      1.39 o 
   6  11   0        2.47        0.67      1.47 o 
   7  11   0       52.07       60.54      3.11 o 
   8  11   0        0.02       -1.38      1.38 o 
   9  11   0       25.59       27.99      2.48 o 
  10  11   0        3.79        5.89      2.69 o 
  11  11   0        4.54       12.00      6.54 o 
  12  11   0       38.23       35.71      4.38 o 
  13  11   0        0.31        1.17      2.68 o 
   0  12   0      469.71      456.31     16.87 o 
   1  12   0      461.96      392.81     23.12 o 
   2  12   0      960.92      869.22     23.83 o 
   3  12   0      142.04      121.30      2.96 o 
   4  12   0      148.94      133.36      4.81 o 
   5  12   0      287.68      279.24      6.15 o 
   6  12   0      752.91      698.12     13.42 o 
   7  12   0       62.54       55.59      3.24 o 
   8  12   0       23.12       25.23      2.42 o 
   9  12   0        9.16        7.45      1.85 o 
  10  12   0        2.93        2.48      1.97 o 
  11  12   0       13.58       22.33      3.13 o 
  12  12   0        8.85       13.65      3.23 o 
  13  12   0       16.35       22.58      4.53 o 
   1  13   0      312.34      309.87     16.22 o 
   2  13   0      335.10      313.94     10.62 o 
   3  13   0      144.43      132.09      6.36 o 
   4  13   0      262.66      245.54      5.86 o 
   5  13   0       21.46       19.42      1.77 o 
   6  13   0      130.71      125.76      4.29 o 
   7  13   0      248.63      231.00      6.23 o 
   8  13   0       47.38       44.97      4.59 o 
   9  13   0       10.00       16.08      2.33 o 
  10  13   0        3.01        3.40      1.94 o 
  11  13   0        3.62        6.14      3.71 o 
  12  13   0        4.35        8.01      5.00 o 
   0  14   0     2398.46     2312.38     78.43 o 
   1  14   0      680.75      649.00     18.23 o 
   2  14   0       23.93       22.23      3.29 o 
   3  14   0      233.79      218.08      8.17 o 
   4  14   0      263.19      236.11     10.51 o 
   5  14   0       38.92       28.67      3.58 o 
   6  14   0        1.69        8.54      3.08 o 
   7  14   0       83.94       70.94      4.82 o 
   8  14   0      164.15      157.36      7.39 o 
   9  14   0       16.26       30.64      3.77 o 
  10  14   0       20.43       22.56      4.46 o 
  11  14   0        0.58       -3.07      6.85 o 
   1  15   0       94.57       85.50      5.07 o 
   2  15   0       49.82       44.32      3.60 o 
   3  15   0       52.76       39.86      3.80 o 
   4  15   0       28.41       25.46      3.60 o 
   5  15   0      137.86      137.13      6.67 o 
   6  15   0      175.36      185.90      8.62 o 
   7  15   0        0.00       -1.01      1.91 o 
   8  15   0        0.10        0.61      1.91 o 
   9  15   0        0.47        2.48      2.34 o 
  10  15   0        0.99        6.76      4.70 o 
  11  15   0       37.43       42.77      6.90 o 
   0  16   0       10.08        7.16      4.09 o 
   1  16   0        1.10        1.76      2.16 o 
   2  16   0       27.68       22.70      3.68 o 
   3  16   0       23.31       18.22      3.10 o 
   4  16   0      163.33      152.94      7.05 o 
   5  16   0        2.35        3.24      4.17 o 
   6  16   0        4.01        7.38      3.02 o 
   7  16   0       21.23       20.95      3.23 o 
   8  16   0       33.92       30.98      4.19 o 
   9  16   0        2.09        1.24      3.17 o 
  10  16   0       33.09       41.53      7.73 o 
   1  17   0        0.07        0.59      2.22 o 
   2  17   0        3.27       13.39      2.76 o 
   3  17   0        0.65        0.16      2.23 o 
   4  17   0        6.50        6.48      2.68 o 
   5  17   0       14.54       13.17      3.40 o 
   6  17   0       22.00       22.69      3.92 o 
   7  17   0       32.40       39.52      4.26 o 
   8  17   0       54.16       60.09      5.24 o 
   9  17   0        7.37       13.61      4.62 o 
   0  18   0      162.95      166.05     12.27 o 
   1  18   0        3.38        2.36      2.86 o 
   2  18   0        9.37       14.36      3.57 o 
   3  18   0      119.24      116.21      6.11 o 
   4  18   0       83.17       85.43      5.66 o 
   5  18   0        1.18        0.22      2.39 o 
   6  18   0        0.93       -0.22      2.36 o 
   7  18   0        6.06        5.64      3.17 o 
   8  18   0        1.90        4.64      4.09 o 
   1  19   0        1.91       -0.94      2.22 o 
   2  19   0       11.54       13.83      3.43 o 
   3  19   0        1.97        1.74      2.86 o 
   4  19   0        8.20       16.33      3.93 o 
   5  19   0       56.75       57.63      5.93 o 
   6  19   0      149.50      153.35      8.24 o 
   0  20   0       62.81       71.11      9.10 o 
   1  20   0        2.17        3.88      3.27 o 
   2  20   0       15.41       16.98      3.73 o 
   3  20   0       10.80       13.94      3.52 o 
   4  20   0       68.94       79.12      7.03 o 
 -16   1   1       20.35       25.33      4.26 o 
 -15   1   1        8.64       11.60      3.42 o 
 -14   1   1        0.78       -0.41      2.41 o 
 -13   1   1      144.10      142.39      7.67 o 
 -12   1   1      155.46      150.53      7.78 o 
 -11   1   1        6.34        6.37      2.80 o 
 -10   1   1        8.30        8.12      2.20 o 
  -9   1   1       73.11       90.03      5.00 o 
  -8   1   1     1848.96     2045.39     54.53 o 
  -7   1   1      645.45      675.15     19.46 o 
  -6   1   1      659.23      710.50     21.64 o 
  -5   1   1      742.31      750.22     19.90 o 
  -4   1   1     2180.48     2320.74     33.05 o 
  -3   1   1      686.50      594.97      9.26 o 
  -2   1   1     1311.37     1279.40     10.71 o 
  -1   1   1      560.48      547.42      5.73 o 
   0   1   1     4380.47     4026.42     46.77 o 
   1   1   1       36.24       31.75      0.47 o 
   2   1   1     2910.34     3099.61     29.15 o 
   3   1   1       13.64       14.13      1.58 o 
   4   1   1      136.02      126.92      3.81 o 
   5   1   1     1134.25     1221.39     14.83 o 
   6   1   1     1551.16     1673.41     21.43 o 
   7   1   1      499.37      539.57      7.96 o 
   8   1   1       12.05       11.10      1.26 o 
   9   1   1      142.16      147.37      3.41 o 
  10   1   1       62.27       64.08      4.63 o 
  11   1   1      284.11      254.81     10.00 o 
  12   1   1       21.71       25.23      3.50 o 
  13   1   1       64.91       68.04      5.69 o 
  14   1   1        5.34        7.07      6.13 o 
  15   1   1       13.65       16.87      3.32 o 
 -16   2   1       15.32       19.39      7.85 o 
 -15   2   1        8.03       10.76      3.26 o 
 -14   2   1        0.19        1.71      2.89 o 
 -13   2   1        6.27        5.21      2.82 o 
 -12   2   1      112.87      110.36      6.38 o 
 -11   2   1      476.53      470.67     13.88 o 
 -10   2   1      140.96      132.87      5.38 o 
  -9   2   1      306.36      297.62      9.48 o 
  -8   2   1      162.12      159.45      5.45 o 
  -7   2   1      117.65      114.83      3.53 o 
  -6   2   1      205.53      242.40      3.99 o 
  -5   2   1        0.30        2.60      0.57 o 
  -4   2   1     5907.20     6172.58     56.12 o 
  -3   2   1      611.77      606.20      6.95 o 
  -2   2   1       23.60       28.03      2.04 o 
  -1   2   1    10847.26    10212.85     69.48 o 
   0   2   1     1905.71     1723.43     20.57 o 
   1   2   1     5606.17     5324.75     40.10 o 
   2   2   1      821.76      742.97      8.33 o 
   3   2   1     3292.55     3371.14     36.92 o 
   4   2   1       90.09       78.48      1.98 o 
   5   2   1      902.70      943.82     18.24 o 
   6   2   1      169.02      156.98      3.15 o 
   7   2   1      855.00      851.70     14.29 o 
   8   2   1       61.98       61.25      2.14 o 
   9   2   1      464.58      453.46      8.31 o 
  10   2   1      239.66      270.60      9.90 o 
  11   2   1       19.24       16.31      2.72 o 
  12   2   1        5.23        7.45      2.59 o 
  13   2   1        0.69        5.18      2.70 o 
  14   2   1        2.37        2.22      2.63 o 
  15   2   1       26.77       37.35      4.92 o 
 -16   3   1        1.69        4.89      3.83 o 
 -15   3   1       10.65       10.72      3.30 o 
 -14   3   1        0.50        1.58      2.22 o 
 -13   3   1       21.90       27.44      3.95 o 
 -12   3   1      174.63      175.18      7.81 o 
 -11   3   1      277.20      259.45      9.29 o 
 -10   3   1       28.98       34.90      3.19 o 
  -9   3   1      300.83      279.76      8.39 o 
  -8   3   1       58.19       55.53      2.07 o 
  -7   3   1       20.89       23.59      1.27 o 
  -6   3   1       56.41       52.21      1.20 o 
  -5   3   1       62.82       63.87      1.46 o 
  -4   3   1      400.54      402.22      6.00 o 
  -3   3   1     1144.30     1095.78     12.36 o 
  -2   3   1     5087.84     5273.70     47.67 o 
  -1   3   1        0.24        1.85      0.57 o 
   0   3   1     5111.16     4770.03     35.26 o 
   1   3   1     2179.07     2023.19     15.18 o 
   2   3   1        7.68        6.73      0.81 o 
   3   3   1      942.72      930.39     10.28 o 
   4   3   1       34.74       40.53      1.57 o 
   5   3   1       50.81       61.75      1.98 o 
   6   3   1       39.25       30.04      2.00 o 
   7   3   1       13.87       14.96      1.37 o 
   8   3   1      389.95      424.46      7.94 o 
   9   3   1      193.71      202.01      4.69 o 
  10   3   1      345.45      322.01      8.81 o 
  11   3   1        0.89        6.27      5.93 o 
  12   3   1       69.98       56.31      4.67 o 
  13   3   1       10.43       17.31      3.80 o 
  14   3   1        3.31        1.08      2.58 o 
  15   3   1        3.28        5.95      3.50 o 
 -16   4   1        4.71        6.25      3.95 o 
 -15   4   1        3.59       -0.33      2.63 o 
 -14   4   1        2.26        2.60      2.77 o 
 -13   4   1       22.86       23.73      3.69 o 
 -12   4   1       54.38       62.28      5.42 o 
 -11   4   1      104.07      107.30      5.56 o 
 -10   4   1      333.00      332.90     14.86 o 
  -9   4   1      131.28      133.99      7.31 o 
  -8   4   1       20.21       15.84      1.54 o 
  -7   4   1      329.40      350.80      5.04 o 
  -6   4   1      103.76      133.77      2.58 o 
  -5   4   1     1274.86     1362.87     26.33 o 
  -4   4   1      197.96      199.16      3.53 o 
  -3   4   1     1440.80     1494.81     15.83 o 
  -2   4   1     5104.37     5087.45     71.99 o 
  -1   4   1       97.78       80.89      1.67 o 
   0   4   1     2272.94     2160.10     34.74 o 
   1   4   1     1871.99     1888.16     17.43 o 
   2   4   1      171.74      162.13      2.41 o 
   3   4   1      565.49      603.54      8.27 o 
   4   4   1     2878.70     3133.51     36.83 o 
   5   4   1       85.73       58.22      1.89 o 
   6   4   1       48.09       46.73      1.81 o 
   7   4   1       42.21       35.96      1.87 o 
   8   4   1       36.34       40.18      2.14 o 
   9   4   1      422.36      409.40      8.28 o 
  10   4   1       65.24       69.16      3.63 o 
  11   4   1        3.80        8.06      2.74 o 
  12   4   1        0.42        2.87      2.70 o 
  13   4   1       59.62       53.69      4.46 o 
  14   4   1        0.82       -1.92      2.17 o 
  15   4   1       16.23       10.03      3.66 o 
 -15   5   1       10.07       16.98      3.94 o 
 -14   5   1       23.45       22.03      4.29 o 
 -13   5   1       88.74       89.54      5.57 o 
 -12   5   1      220.14      217.05      9.38 o 
 -11   5   1       41.55       39.97      4.33 o 
 -10   5   1        4.81       13.42      3.46 o 
  -9   5   1      592.03      525.79     13.62 o 
  -8   5   1       87.76       68.17      2.37 o 
  -7   5   1       51.47       50.98      2.04 o 
  -6   5   1      350.07      330.85      8.76 o 
  -5   5   1      102.48      138.78      4.91 o 
  -4   5   1      142.45      156.85      2.86 o 
  -3   5   1       83.16       80.03      1.70 o 
  -2   5   1     1822.25     1907.56     25.12 o 
  -1   5   1       34.67       28.56      0.81 o 
   0   5   1     2413.83     2482.81     33.21 o 
   1   5   1        9.85       13.12      0.96 o 
   2   5   1      976.27     1002.14     12.05 o 
   3   5   1     1393.85     1384.30     18.58 o 
   4   5   1       35.69       53.72      1.72 o 
   5   5   1      387.07      431.39      6.87 o 
   6   5   1      260.06      287.61      5.36 o 
   7   5   1      143.00      140.47      3.90 o 
   8   5   1       60.86       64.73      3.15 o 
   9   5   1        1.28        3.48      1.31 o 
  10   5   1       57.20       52.53      3.50 o 
  11   5   1      173.74      154.43      7.15 o 
  12   5   1        3.08        2.98      2.35 o 
  13   5   1        0.60        1.00      2.32 o 
  14   5   1       24.25       26.60      4.16 o 
  15   5   1        0.09       -1.16      3.15 o 
 -15   6   1        0.01        0.67      2.97 o 
 -14   6   1        0.16        5.91      3.55 o 
 -13   6   1        0.99        3.13      2.89 o 
 -12   6   1        4.85        7.93      2.77 o 
 -11   6   1       22.11       32.47      5.11 o 
 -10   6   1       22.93       24.81      2.06 o 
  -9   6   1        1.64        4.20      2.05 o 
  -8   6   1       43.00       46.91      2.16 o 
  -7   6   1        3.81        4.97      1.88 o 
  -6   6   1       63.11       61.01      2.56 o 
  -5   6   1      482.48      485.66      9.03 o 
  -4   6   1     1074.05     1111.32     14.48 o 
  -3   6   1      166.35      179.39      3.78 o 
  -2   6   1       15.53       10.56      0.70 o 
  -1   6   1      245.14      188.78      5.16 o 
   0   6   1       71.04       52.36      1.51 o 
   1   6   1      334.82      324.59      3.77 o 
   2   6   1     2160.39     2225.43     31.15 o 
   3   6   1      672.93      670.54      8.88 o 
   4   6   1      228.28      197.17      4.24 o 
   5   6   1       27.38       42.01      2.06 o 
   6   6   1       86.59       79.76      2.55 o 
   7   6   1        1.40        3.11      1.51 o 
   8   6   1       82.56       82.04      3.22 o 
   9   6   1      146.47      146.39      4.32 o 
  10   6   1        0.16        3.88      3.29 o 
  11   6   1        0.02        3.43      4.26 o 
  12   6   1        0.43        3.22      2.76 o 
  13   6   1        1.11        1.42      2.47 o 
  14   6   1        2.52        6.57      3.20 o 
  15   6   1        2.21        3.70      3.15 o 
 -15   7   1        0.03       -0.20      2.96 o 
 -14   7   1      125.94      136.61      8.71 o 
 -13   7   1       34.13       42.39      4.93 o 
 -12   7   1       12.09       11.05      3.39 o 
 -11   7   1      253.79      251.18     10.19 o 
 -10   7   1       43.18       46.15      3.51 o 
  -9   7   1      160.33      152.17      4.21 o 
  -8   7   1      943.61      922.06     18.87 o 
  -7   7   1       85.72       85.39      3.12 o 
  -6   7   1      860.21      784.56     12.38 o 
  -5   7   1      180.30      199.05      4.03 o 
  -4   7   1     1063.18     1090.11     14.67 o 
  -3   7   1     3187.18     3649.53     44.65 o 
  -2   7   1     1525.03     1544.83     24.76 o 
  -1   7   1      201.96      203.13      4.07 o 
   0   7   1      607.70      568.78     18.81 o 
   1   7   1     5454.74     5713.31     54.17 o 
   2   7   1     3738.73     4023.04     45.63 o 
   3   7   1      726.26      684.70     11.26 o 
   4   7   1       83.12       81.27      2.20 o 
   5   7   1      120.38      119.81      5.14 o 
   6   7   1      356.47      359.05      6.90 o 
   7   7   1      100.05       97.32      3.28 o 
   8   7   1       39.20       40.37      2.28 o 
   9   7   1      274.64      250.91      6.83 o 
  10   7   1       25.79       30.07      2.74 o 
  11   7   1      119.15      122.52      6.36 o 
  12   7   1      103.94       99.77      6.62 o 
  13   7   1       25.54       22.27      3.64 o 
  14   7   1        0.85        9.84      4.61 o 
 -15   8   1        2.98        2.18      3.40 o 
 -14   8   1       20.46       20.13      4.30 o 
 -13   8   1        0.00        3.06      2.87 o 
 -12   8   1       23.07       24.09      3.49 o 
 -11   8   1       83.69       86.22      5.72 o 
 -10   8   1        0.26       -0.45      1.53 o 
  -9   8   1      112.14       97.46      3.50 o 
  -8   8   1       24.86       25.19      2.38 o 
  -7   8   1       18.62       20.06      2.20 o 
  -6   8   1       19.23       13.32      1.45 o 
  -5   8   1        5.10        5.51      1.15 o 
  -4   8   1      431.81      450.51      7.14 o 
  -3   8   1      177.15      219.40      3.74 o 
  -2   8   1      463.20      420.59      8.32 o 
  -1   8   1       12.63       17.87      1.33 o 
   0   8   1      179.76      202.60      4.65 o 
   1   8   1      585.58      550.92     22.14 o 
   2   8   1      519.95      615.19     20.47 o 
   3   8   1      262.77      250.37      4.34 o 
   4   8   1      383.16      436.28      7.13 o 
   5   8   1      159.64      155.65      4.38 o 
   6   8   1       38.78       43.20      2.52 o 
   7   8   1        4.94       14.61      1.88 o 
   8   8   1      135.23      127.58      3.90 o 
   9   8   1       84.25       81.02      3.45 o 
  10   8   1       44.16       32.42      5.98 o 
  11   8   1        4.97        4.92      3.51 o 
  12   8   1       20.94       23.77      3.88 o 
  13   8   1       13.31       16.59      3.75 o 
  14   8   1       34.70       46.39      5.69 o 
 -14   9   1        0.45        3.49      5.34 o 
 -13   9   1        2.02        0.72      2.62 o 
 -12   9   1       26.57       27.33      4.03 o 
 -11   9   1        1.32        2.88      2.57 o 
 -10   9   1      316.59      312.86      9.08 o 
  -9   9   1      251.96      262.25      7.88 o 
  -8   9   1       36.88       39.33      2.43 o 
  -7   9   1      236.30      241.53      5.62 o 
  -6   9   1        2.86        4.34      1.77 o 
  -5   9   1      102.61      123.56      3.08 o 
  -4   9   1        0.25        0.28      0.92 o 
  -3   9   1        3.39        4.83      1.23 o 
  -2   9   1       70.97       82.67      2.88 o 
  -1   9   1        0.51        0.42      0.86 o 
   0   9   1        0.53        1.74      1.05 o 
   1   9   1       44.16       43.40      2.34 o 
   2   9   1        7.05        9.41      0.86 o 
   3   9   1       18.24       29.20      1.43 o 
   4   9   1        0.65        2.57      1.18 o 
   5   9   1      204.16      216.23      4.89 o 
   6   9   1        5.44        2.70      1.15 o 
   7   9   1      930.51      908.95     16.87 o 
   8   9   1      274.43      296.09      7.22 o 
   9   9   1       33.50       37.66      2.59 o 
  10   9   1       73.16       66.01      3.42 o 
  11   9   1        7.35        5.07      2.96 o 
  12   9   1       14.33       17.55      3.19 o 
  13   9   1        0.08       -2.14      2.80 o 
  14   9   1       42.80       44.45      5.49 o 
 -14  10   1        8.91        7.45      3.78 o 
 -13  10   1       34.36       30.64      4.10 o 
 -12  10   1       20.66       24.24      3.87 o 
 -11  10   1       21.23       19.30      3.46 o 
 -10  10   1      214.97      187.23      7.63 o 
  -9  10   1      132.92      127.90      4.22 o 
  -8  10   1        1.03        1.17      1.36 o 
  -7  10   1      139.20      132.57      4.11 o 
  -6  10   1        4.77        6.94      1.65 o 
  -5  10   1        0.98        0.95      1.16 o 
  -4  10   1      192.84      182.32      4.46 o 
  -3  10   1       88.37       81.42      2.06 o 
  -2  10   1       36.61       25.19      2.05 o 
  -1  10   1      282.73      259.50      5.88 o 
   0  10   1       17.42       17.62      1.71 o 
   1  10   1      130.49      127.16      6.47 o 
   2  10   1      149.41      137.92      2.62 o 
   3  10   1      152.34      147.71      7.50 o 
   4  10   1      112.54      117.06      3.06 o 
   5  10   1       37.59       28.18      1.94 o 
   6  10   1       33.05       26.12      2.39 o 
   7  10   1      396.01      391.69      9.39 o 
   8  10   1      179.17      162.33      5.22 o 
   9  10   1       19.44       13.80      1.77 o 
  10  10   1       61.83       55.49      3.31 o 
  11  10   1       26.39       26.02      3.35 o 
  12  10   1       15.61       16.16      2.89 o 
  13  10   1       78.36       75.13      5.96 o 
 -13  11   1        8.34        7.70      3.69 o 
 -12  11   1       75.36       71.22      5.60 o 
 -11  11   1      216.09      223.74      9.48 o 
 -10  11   1      259.12      229.44      7.54 o 
  -9  11   1       10.92       15.52      2.82 o 
  -8  11   1      677.68      655.63     13.37 o 
  -7  11   1      171.05      177.87      4.81 o 
  -6  11   1      235.56      217.10      5.48 o 
  -5  11   1       63.58       64.50      3.33 o 
  -4  11   1      307.57      293.17      8.49 o 
  -3  11   1      193.19      196.51      5.92 o 
  -2  11   1       71.70       81.16      3.10 o 
  -1  11   1       61.45       58.41      2.98 o 
   0  11   1      349.44      358.99      7.79 o 
   1  11   1       93.57      105.79      3.56 o 
   2  11   1      139.13      135.90      3.97 o 
   3  11   1      502.00      481.69      8.06 o 
   4  11   1       14.01        9.79      1.33 o 
   5  11   1      121.83      120.76      4.31 o 
   6  11   1      588.02      550.33     11.09 o 
   7  11   1       16.67       18.53      2.80 o 
   8  11   1      471.39      418.75      9.85 o 
   9  11   1      336.59      320.27      8.57 o 
  10  11   1      109.85      111.78      5.36 o 
  11  11   1        8.16        6.47      2.73 o 
  12  11   1        0.08       -1.79      2.44 o 
  13  11   1        0.01        2.04      2.92 o 
 -13  12   1        0.14        2.36      5.43 o 
 -12  12   1        2.50        2.40      2.47 o 
 -11  12   1        0.20       -1.42      2.12 o 
 -10  12   1       12.85       17.66      2.57 o 
  -9  12   1       22.68       31.40      2.42 o 
  -8  12   1       86.17       87.36      3.56 o 
  -7  12   1       54.04       55.59      2.80 o 
  -6  12   1       99.72       85.03      3.48 o 
  -5  12   1      127.97      116.70      3.99 o 
  -4  12   1        0.03        2.72      1.40 o 
  -3  12   1       17.09       17.59      2.11 o 
  -2  12   1        2.53        6.56      2.54 o 
  -1  12   1       17.32       27.43      2.14 o 
   0  12   1        0.38        0.05      1.02 o 
   1  12   1        0.06        1.03      1.54 o 
   2  12   1       24.21       24.39      2.04 o 
   3  12   1       47.82       45.27      2.74 o 
   4  12   1       44.37       43.82      3.08 o 
   5  12   1       30.47       25.04      1.85 o 
   6  12   1      173.18      180.20      5.08 o 
   7  12   1       55.92       67.75      3.10 o 
   8  12   1       12.70       16.47      2.21 o 
   9  12   1        6.66        7.98      2.32 o 
  10  12   1        0.02        1.36      1.81 o 
  11  12   1       10.73       15.00      2.64 o 
  12  12   1        1.86        3.00      3.22 o 
 -12  13   1        7.86       15.18      5.72 o 
 -11  13   1       44.70       48.96      6.38 o 
 -10  13   1        0.67       -0.52      1.91 o 
  -9  13   1        2.03        3.95      1.68 o 
  -8  13   1       84.05       77.92      3.32 o 
  -7  13   1       41.74       40.74      3.16 o 
  -6  13   1      109.23       97.84      5.09 o 
  -5  13   1        0.37        6.32      2.71 o 
  -4  13   1      621.86      614.05     14.02 o 
  -3  13   1       41.95       44.01      3.72 o 
  -2  13   1      264.67      232.80      6.33 o 
  -1  13   1        0.39        0.91      1.65 o 
   0  13   1      274.22      250.44      6.53 o 
   1  13   1       88.63       83.71      3.57 o 
   2  13   1      539.15      541.06     11.89 o 
   3  13   1       14.44       13.37      2.02 o 
   4  13   1       90.90       87.95      3.90 o 
   5  13   1       89.73      103.88      4.86 o 
   6  13   1       15.78       13.05      2.83 o 
   7  13   1        1.21        4.69      2.92 o 
   8  13   1       17.81       17.27      2.55 o 
   9  13   1        1.79        5.11      2.16 o 
  10  13   1        0.05        0.45      1.93 o 
  11  13   1       19.95       33.56      4.52 o 
  12  13   1        0.01       -2.51      4.40 o 
 -12  14   1        3.66        1.17      4.67 o 
 -11  14   1        1.32        0.69      6.37 o 
 -10  14   1        2.98        3.34      2.34 o 
  -9  14   1       53.04       50.71      3.48 o 
  -8  14   1       53.65       49.51      3.25 o 
  -7  14   1       32.70       32.32      3.18 o 
  -6  14   1       80.84       81.83      5.18 o 
  -5  14   1      291.01      281.93     10.10 o 
  -4  14   1      160.34      139.58      5.21 o 
  -3  14   1      253.09      234.72      6.41 o 
  -2  14   1       96.30       81.54      5.70 o 
  -1  14   1      119.16      107.27      4.75 o 
   0  14   1      153.73      144.01      4.64 o 
   1  14   1       51.53       46.14      2.67 o 
   2  14   1        0.70        1.37      1.61 o 
   3  14   1      556.87      515.80     12.24 o 
   4  14   1      176.44      176.79      5.88 o 
   5  14   1        0.89       -0.53      1.41 o 
   6  14   1       13.35       15.34      2.15 o 
   7  14   1       49.12       50.89      5.65 o 
   8  14   1        2.83        3.42      1.94 o 
   9  14   1        7.41        6.34      2.31 o 
  10  14   1        2.03       -2.35      3.25 o 
  11  14   1       24.31       18.65      5.33 o 
 -11  15   1        3.08        3.25      4.67 o 
 -10  15   1        0.07       -3.14      3.14 o 
  -9  15   1        2.18        2.98      2.59 o 
  -8  15   1       32.11       27.02      3.70 o 
  -7  15   1       12.40       19.07      2.84 o 
  -6  15   1       70.81       74.84      5.26 o 
  -5  15   1      306.74      318.03     12.10 o 
  -4  15   1      211.25      199.76      8.78 o 
  -3  15   1       24.82       23.38      3.19 o 
  -2  15   1      225.87      223.58      9.10 o 
  -1  15   1        1.13        2.23      3.15 o 
   0  15   1      160.12      165.56      6.96 o 
   1  15   1       51.24       54.89      4.63 o 
   2  15   1      261.93      235.98      8.91 o 
   3  15   1      348.07      336.11     12.14 o 
   4  15   1       80.08       87.16      5.19 o 
   5  15   1       29.91       29.32      4.85 o 
   6  15   1        6.00        5.07      2.30 o 
   7  15   1        2.68        1.58      2.60 o 
   8  15   1        1.74        3.21      2.66 o 
   9  15   1        6.61        4.10      4.84 o 
  10  15   1        6.30        6.04      3.85 o 
 -10  16   1       38.60       51.07      8.33 o 
  -9  16   1        3.39        3.13      3.48 o 
  -8  16   1        7.14       14.43      3.22 o 
  -7  16   1        9.82       11.15      2.96 o 
  -6  16   1        5.77        4.76      2.45 o 
  -5  16   1        9.95       16.33      3.45 o 
  -4  16   1        0.01       -1.23      2.10 o 
  -3  16   1        0.11        1.27      2.45 o 
  -2  16   1       20.22       25.83      3.77 o 
  -1  16   1       44.95       50.23      4.20 o 
   0  16   1       51.30       57.30      4.58 o 
   1  16   1        1.08        0.26      1.85 o 
   2  16   1       30.93       29.62      3.25 o 
   3  16   1       31.89       33.98      3.54 o 
   4  16   1      132.17      142.54      7.44 o 
   5  16   1       10.02       22.62      3.76 o 
   6  16   1        0.00        1.34      2.31 o 
   7  16   1       44.05       45.33      4.32 o 
   8  16   1       13.89       17.66      3.76 o 
   9  16   1        7.43        2.07      3.50 o 
  -9  17   1       28.50       23.71      5.47 o 
  -8  17   1       56.09       62.62      5.74 o 
  -7  17   1        3.15        1.52      2.26 o 
  -6  17   1        1.26        7.14      2.83 o 
  -5  17   1       10.22       15.24      2.89 o 
  -4  17   1       23.70       35.23      4.45 o 
  -3  17   1        0.98        3.30      3.13 o 
  -2  17   1        3.33        4.62      2.83 o 
  -1  17   1        1.23        5.74      2.64 o 
   0  17   1        0.90       -2.59      2.94 o 
   1  17   1        2.35        7.85      3.19 o 
   2  17   1       13.16       20.75      3.03 o 
   3  17   1        0.27        2.80      2.28 o 
   4  17   1        1.17        0.35      2.27 o 
   5  17   1       14.78       20.51      3.48 o 
   6  17   1       15.39       17.87      3.38 o 
   7  17   1       94.88      104.60      7.34 o 
   8  17   1       39.34       47.30      5.41 o 
  -8  18   1        4.27        6.94      3.58 o 
  -7  18   1        0.99        1.27      2.28 o 
  -6  18   1        9.40        7.27      2.71 o 
  -5  18   1        5.57        5.96      3.18 o 
  -4  18   1        0.10        0.36      2.81 o 
  -3  18   1       12.83       19.83      2.97 o 
  -2  18   1      156.74      163.42      8.63 o 
  -1  18   1      139.96      146.96      7.76 o 
   0  18   1       77.96       77.03      5.98 o 
   1  18   1       32.51       38.79      4.59 o 
   2  18   1        0.48        1.50      2.42 o 
   3  18   1       11.34        8.57      3.51 o 
   4  18   1       21.00       19.78      3.91 o 
   5  18   1        0.98        0.50      2.71 o 
   6  18   1       14.69       15.48      3.88 o 
   7  18   1        2.61        4.89      3.27 o 
  -6  19   1       37.16       44.23      4.64 o 
  -5  19   1        5.84        5.55      3.32 o 
  -4  19   1       25.46       27.58      4.50 o 
  -3  19   1        0.85        0.57      2.21 o 
  -2  19   1       29.48       28.43      4.41 o 
  -1  19   1        0.10        2.73      3.00 o 
   0  19   1       61.39       70.08      5.95 o 
   1  19   1        3.41       10.06      3.50 o 
   2  19   1       53.57       49.29      4.80 o 
   3  19   1        0.45        4.91      2.80 o 
   4  19   1        3.38        3.94      2.25 o 
   5  19   1       13.17       23.06      4.18 o 
   6  19   1       24.67       32.08      4.92 o 
  -4  20   1       86.53       91.00      6.09 o 
  -3  20   1       39.12       39.32      4.86 o 
  -2  20   1        5.23        7.61      3.62 o 
  -1  20   1       64.47       77.00      6.24 o 
   0  20   1        2.10        3.59      2.88 o 
   1  20   1       63.56       66.54      5.84 o 
   2  20   1       84.40       93.26      7.45 o 
   3  20   1       59.81       58.51      5.23 o 
 -16   0   2        3.46       -1.37      4.57 o 
 -15   0   2      109.56      110.97     10.02 o 
 -14   0   2       10.16        4.99      3.57 o 
 -13   0   2        2.54        5.15      4.42 o 
 -12   0   2       42.09       32.00      4.98 o 
 -11   0   2      109.69      131.50      9.68 o 
 -10   0   2       83.95       84.35      9.80 o 
  -9   0   2     1133.47     1193.13     39.14 o 
  -8   0   2       96.94       84.45      6.85 o 
  -7   0   2      173.96      134.12      9.96 o 
  -6   0   2     2195.76     2437.73     36.36 o 
  -5   0   2     1745.05     1729.24     26.84 o 
  -4   0   2        0.21        4.65      1.91 o 
  -3   0   2    32884.84    33747.06    519.04 o 
  -1   0   2    40685.38    37248.03    694.13 o 
   0   0   2      782.94      612.54     16.83 o 
   1   0   2       46.21       47.18      1.81 o 
   2   0   2        6.47        7.31      0.92 o 
   3   0   2      369.22      537.16      9.48 o 
   4   0   2     2441.17     2604.24     45.51 o 
   5   0   2      250.16      260.88     11.85 o 
   6   0   2      598.17      569.96     17.12 o 
   7   0   2      238.02      228.10     17.41 o 
   8   0   2       23.39       28.44      3.98 o 
   9   0   2       49.53       50.51      3.58 o 
  10   0   2       14.03       10.38      3.12 o 
  11   0   2       43.53       35.96      8.97 o 
  12   0   2        3.08        8.92      3.45 o 
  13   0   2       43.93       37.40      6.96 o 
  14   0   2      119.59      111.91      9.59 o 
  15   0   2       32.46       43.06      7.92 o 
 -16   1   2        6.33        2.32      3.87 o 
 -15   1   2        0.11        1.75      2.45 o 
 -14   1   2        0.09        0.35      2.26 o 
 -13   1   2        0.04        1.36      2.45 o 
 -12   1   2        1.29        7.62      2.45 o 
 -11   1   2       76.03       78.73      5.25 o 
 -10   1   2        7.67        9.54      2.45 o 
  -9   1   2        0.69        6.53      4.50 o 
  -8   1   2       27.40       30.79      2.89 o 
  -7   1   2        0.04        2.27      1.22 o 
  -6   1   2        3.39        2.88      0.81 o 
  -5   1   2       77.95       68.59      1.64 o 
  -4   1   2     1048.01     1010.63     11.50 o 
  -3   1   2      266.24      248.23      4.26 o 
  -2   1   2      107.94       93.25      3.54 o 
  -1   1   2     1098.18     1092.98     16.26 o 
   0   1   2      238.65      207.19      5.15 o 
   1   1   2      808.88      777.62      7.44 o 
   2   1   2      244.84      275.98      3.40 o 
   3   1   2      295.16      289.55      4.01 o 
   4   1   2      194.11      195.56      4.93 o 
   5   1   2        6.03        9.20      1.43 o 
   6   1   2      149.93      152.50      6.88 o 
   7   1   2       55.85       57.50      2.36 o 
   8   1   2        1.83        5.72      3.00 o 
   9   1   2        5.50        2.27      1.24 o 
  10   1   2        2.41        3.32      2.71 o 
  11   1   2       11.58       14.40      3.09 o 
  12   1   2       49.18       55.28      4.54 o 
  13   1   2        7.76       16.42      3.33 o 
  14   1   2        3.94        1.23      3.30 o 
  15   1   2       23.12       32.01      4.75 o 
 -16   2   2        1.14       -3.19      3.21 o 
 -15   2   2        0.01        4.60      3.38 o 
 -14   2   2       34.05       36.91      4.84 o 
 -13   2   2        1.08        5.28      5.04 o 
 -12   2   2       10.85       12.39      2.76 o 
 -11   2   2        0.22        2.57      2.25 o 
 -10   2   2        4.07        4.64      2.20 o 
  -9   2   2      115.48      110.16      5.28 o 
  -8   2   2      793.40      780.21     33.06 o 
  -7   2   2       46.81       64.36      2.39 o 
  -6   2   2       79.19       78.65      3.66 o 
  -5   2   2       89.76       92.44      1.86 o 
  -4   2   2     1328.07     1350.09     17.25 o 
  -3   2   2      436.96      470.79      6.29 o 
  -2   2   2      334.94      333.69      3.98 o 
  -1   2   2      906.05      866.78     14.77 o 
   0   2   2       12.86       12.24      2.04 o 
   1   2   2      902.98      893.46      9.40 o 
   2   2   2       11.78       12.65      0.83 o 
   3   2   2       33.79       47.68      1.62 o 
   4   2   2     3146.35     3484.81     42.88 o 
   5   2   2     1047.81     1148.37     16.16 o 
   6   2   2        7.25        8.78      1.16 o 
   7   2   2       52.95       54.43      2.44 o 
   8   2   2        4.17       11.65      2.23 o 
   9   2   2       31.98       32.95      2.87 o 
  10   2   2       72.95       64.18      2.97 o 
  11   2   2        8.87       11.42      2.96 o 
  12   2   2        0.76        1.34      2.50 o 
  13   2   2        0.76        1.39      2.62 o 
  14   2   2        5.82       14.55      4.88 o 
  15   2   2        1.05        0.89      3.20 o 
 -16   3   2        1.90        3.50      3.54 o 
 -15   3   2      107.65      102.50      7.91 o 
 -14   3   2      245.37      234.04     10.35 o 
 -13   3   2      293.88      281.13     11.06 o 
 -12   3   2      109.15      119.39      6.18 o 
 -11   3   2       37.83       37.41      3.49 o 
 -10   3   2       16.96       24.24      2.88 o 
  -9   3   2        6.44       13.72      2.73 o 
  -8   3   2      107.93      119.73      3.73 o 
  -7   3   2        0.26        0.43      0.59 o 
  -6   3   2        6.71        9.17      1.01 o 
  -5   3   2      222.64      231.08      3.62 o 
  -4   3   2      226.34      269.45      4.50 o 
  -3   3   2       14.48       19.60      0.97 o 
  -2   3   2      223.78      215.29      4.10 o 
  -1   3   2     1339.00     1210.19     25.48 o 
   0   3   2      523.22      487.03     21.22 o 
   1   3   2      804.63      749.34     17.95 o 
   2   3   2       64.89       76.86      2.75 o 
   3   3   2      311.70      296.86      4.35 o 
   4   3   2      277.68      362.33      5.59 o 
   5   3   2        2.09        6.16      1.18 o 
   6   3   2      136.16      132.19      3.39 o 
   7   3   2      213.35      219.67      5.59 o 
   8   3   2      334.61      316.00      7.53 o 
   9   3   2     1041.10      984.49     18.47 o 
  10   3   2      803.30      723.04     18.10 o 
  11   3   2      133.52      117.82      6.00 o 
  12   3   2        0.64        5.18      3.68 o 
  13   3   2        0.87        5.53      4.37 o 
  14   3   2        1.96        4.00      2.84 o 
  15   3   2        8.75        9.60      3.56 o 
 -16   4   2        1.78        7.08      5.56 o 
 -15   4   2        0.52       -0.34      2.64 o 
 -14   4   2      217.16      211.70     11.19 o 
 -13   4   2      221.50      207.21      9.20 o 
 -12   4   2       64.52       64.24      5.51 o 
 -11   4   2       34.86       31.61      3.94 o 
 -10   4   2      110.48      116.37      6.12 o 
  -9   4   2       38.62       35.72      4.56 o 
  -8   4   2      100.78       98.78      2.19 o 
  -7   4   2      535.92      531.08      7.98 o 
  -6   4   2     1674.82     1697.12     22.45 o 
  -5   4   2        1.51        2.12      1.14 o 
  -4   4   2      178.05      175.47      3.23 o 
  -3   4   2      134.64      143.21      2.54 o 
  -2   4   2       96.52       67.59      1.71 o 
  -1   4   2      437.18      476.56      5.45 o 
   0   4   2        2.55        4.91      0.57 o 
   1   4   2     1271.21     1299.06     29.55 o 
   2   4   2     1474.10     1430.41     17.83 o 
   3   4   2     1410.87     1543.14     21.27 o 
   4   4   2     1038.18     1069.38     14.50 o 
   5   4   2       30.06       29.73      1.62 o 
   6   4   2       31.32       35.37      2.66 o 
   7   4   2        4.56       10.37      1.42 o 
   8   4   2       35.96       37.30      2.59 o 
   9   4   2      878.93      831.04     15.93 o 
  10   4   2      568.26      544.29     12.17 o 
  11   4   2       12.80       15.69      3.85 o 
  12   4   2        0.02        3.40      2.46 o 
  13   4   2        1.50       -2.47      2.47 o 
  14   4   2       19.34       30.95      4.35 o 
 -15   5   2        0.26        4.15      2.91 o 
 -14   5   2        2.36        4.41      5.01 o 
 -13   5   2       63.89       72.40      6.15 o 
 -12   5   2        1.58        2.01      2.17 o 
 -11   5   2       82.09       85.84      5.79 o 
 -10   5   2        0.31        1.11      2.35 o 
  -9   5   2       47.43       49.93      3.86 o 
  -8   5   2      505.17      464.74      8.69 o 
  -7   5   2       22.48       22.06      2.16 o 
  -6   5   2      248.02      264.95      5.29 o 
  -5   5   2       82.28       82.88      2.66 o 
  -4   5   2        5.45       11.29      1.00 o 
  -3   5   2      655.27      612.99     10.21 o 
  -2   5   2      132.74      128.46      2.39 o 
  -1   5   2      546.21      536.32      6.25 o 
   0   5   2      408.82      458.06      5.42 o 
   1   5   2        9.55       10.68      1.14 o 
   2   5   2       19.09       16.85      0.95 o 
   3   5   2      502.41      479.81      7.89 o 
   4   5   2      599.99      638.95      9.21 o 
   5   5   2        2.24       -0.99      1.10 o 
   6   5   2       92.16       76.78      2.54 o 
   7   5   2        0.21       -0.61      1.05 o 
   8   5   2       18.21       18.98      1.93 o 
   9   5   2       22.50       23.44      2.52 o 
  10   5   2        0.01        3.65      1.60 o 
  11   5   2       96.56       77.85      5.40 o 
  12   5   2        0.13       -0.75      2.43 o 
  13   5   2        2.11        4.24      2.78 o 
  14   5   2       13.43       18.00      3.84 o 
 -15   6   2       11.18       17.90      4.41 o 
 -14   6   2       37.08       40.79      5.72 o 
 -13   6   2        2.07       -0.87      2.45 o 
 -12   6   2      132.57      134.95      7.24 o 
 -11   6   2       90.29       86.04      5.84 o 
 -10   6   2       66.38       69.94      4.26 o 
  -9   6   2      182.32      184.91      5.43 o 
  -8   6   2      475.12      480.73      8.61 o 
  -7   6   2      505.30      538.72     10.18 o 
  -6   6   2       98.87      100.31      2.75 o 
  -5   6   2       25.82       28.44      1.46 o 
  -4   6   2        1.71        6.28      0.93 o 
  -3   6   2      192.16      191.24      3.35 o 
  -2   6   2      408.19      372.36      7.23 o 
  -1   6   2       66.68       61.03      1.69 o 
   0   6   2      234.78      256.42      3.45 o 
   1   6   2      371.73      341.42      7.20 o 
   2   6   2       52.84       49.13      1.85 o 
   3   6   2      874.59     1024.67     13.85 o 
   4   6   2      809.66      906.37     15.34 o 
   5   6   2      139.28      144.53      3.48 o 
   6   6   2       38.01       33.27      1.75 o 
   7   6   2      129.43      127.61      3.86 o 
   8   6   2      851.70      823.38     15.99 o 
   9   6   2       14.79       23.50      2.20 o 
  10   6   2      219.12      201.44      6.88 o 
  11   6   2        0.80       -0.36      2.20 o 
  12   6   2        4.03        6.81      2.62 o 
  13   6   2        0.07        4.41      3.04 o 
  14   6   2        9.83        6.67      3.51 o 
 -15   7   2       12.23        8.53      3.39 o 
 -14   7   2       14.43       16.24      4.08 o 
 -13   7   2       25.08       29.94      3.67 o 
 -12   7   2        0.64        0.24      3.34 o 
 -11   7   2      248.23      237.41      9.60 o 
 -10   7   2        0.02       -0.22      1.42 o 
  -9   7   2       13.57       14.82      1.60 o 
  -8   7   2       52.27       65.80      3.11 o 
  -7   7   2      111.07      102.40      3.48 o 
  -6   7   2      135.99      115.59      3.10 o 
  -5   7   2       68.81       64.02      2.28 o 
  -4   7   2        1.40        2.00      1.30 o 
  -3   7   2       98.82       87.49      2.12 o 
  -2   7   2       11.36        8.15      1.81 o 
  -1   7   2       43.17       54.16      2.65 o 
   0   7   2       22.50       18.05      1.58 o 
   1   7   2       84.69      101.14      4.56 o 
   2   7   2       24.66       24.14      1.21 o 
   3   7   2       21.81       31.06      2.44 o 
   4   7   2       35.16       48.07      1.88 o 
   5   7   2      446.84      447.11      9.24 o 
   6   7   2      175.09      169.91      4.50 o 
   7   7   2      309.60      303.80      6.92 o 
   8   7   2        1.10       -0.13      1.27 o 
   9   7   2       23.07       21.79      2.21 o 
  10   7   2      102.61       88.71      3.85 o 
  11   7   2        1.85        4.43      2.11 o 
  12   7   2        0.20        2.87      2.44 o 
  13   7   2        3.74        3.42      2.70 o 
  14   7   2        0.07       -2.09      3.11 o 
 -15   8   2        3.98        5.16      3.24 o 
 -14   8   2        0.00        1.41      2.66 o 
 -13   8   2        0.21       -2.25      2.56 o 
 -12   8   2      160.01      158.32      9.23 o 
 -11   8   2      380.64      376.63     13.04 o 
 -10   8   2      217.34      218.30      7.47 o 
  -9   8   2       17.65       19.88      1.78 o 
  -8   8   2      141.31      129.04      3.63 o 
  -7   8   2      445.13      432.10      8.44 o 
  -6   8   2      139.25      125.09      3.54 o 
  -5   8   2       76.67       81.97      2.50 o 
  -4   8   2      183.68      204.28      4.18 o 
  -3   8   2       84.93      105.94      2.63 o 
  -2   8   2      182.41      189.18      5.67 o 
  -1   8   2      452.52      491.96      8.86 o 
   0   8   2      445.24      519.16     10.90 o 
   1   8   2       90.18       81.35      6.13 o 
   2   8   2       25.53       37.25      2.38 o 
   3   8   2      441.75      457.60      8.32 o 
   4   8   2      504.20      520.50     10.14 o 
   5   8   2      157.31      150.22      4.65 o 
   6   8   2      348.87      323.13      7.14 o 
   7   8   2      923.84      858.92     16.29 o 
   8   8   2      408.65      376.36      8.78 o 
   9   8   2       53.15       51.36      3.22 o 
  10   8   2        0.12       -0.97      1.46 o 
  11   8   2        2.19        0.09      1.92 o 
  12   8   2        2.88        5.62      2.73 o 
  13   8   2        0.28       -1.13      2.72 o 
 -14   9   2        3.20       -0.49      2.92 o 
 -13   9   2       10.75       16.56      3.21 o 
 -12   9   2       52.25       62.13      5.42 o 
 -11   9   2        0.68       -0.30      2.35 o 
 -10   9   2       68.25       70.07      3.66 o 
  -9   9   2      189.72      177.78      5.51 o 
  -8   9   2      217.75      207.04      5.30 o 
  -7   9   2       28.10       30.99      2.17 o 
  -6   9   2       25.72       22.09      1.80 o 
  -5   9   2       39.43       37.30      2.38 o 
  -4   9   2       54.23       57.31      2.02 o 
  -3   9   2      736.56      733.22      9.75 o 
  -2   9   2        3.07        7.97      1.37 o 
  -1   9   2      436.84      429.16      8.21 o 
   0   9   2        6.17       14.04      1.59 o 
   1   9   2      106.07       88.79      5.71 o 
   2   9   2      165.80      154.85      3.10 o 
   3   9   2      113.44      109.14      5.07 o 
   4   9   2      151.10      129.81      3.31 o 
   5   9   2       78.16       75.32      2.83 o 
   6   9   2      298.55      295.77      7.72 o 
   7   9   2       43.55       28.16      3.77 o 
   8   9   2       39.63       37.88      2.52 o 
   9   9   2        0.74        0.28      1.64 o 
  10   9   2        0.22        2.26      1.70 o 
  11   9   2       90.76      104.10      6.26 o 
  12   9   2       30.24       39.06      4.65 o 
  13   9   2        0.21        0.70      2.79 o 
 -14  10   2       27.32       28.02      4.85 o 
 -13  10   2       64.81       71.09      6.02 o 
 -12  10   2       12.26       13.46      3.41 o 
 -11  10   2        0.12        1.96      2.23 o 
 -10  10   2       15.48       14.27      2.66 o 
  -9  10   2       16.92       16.05      1.83 o 
  -8  10   2       81.21       80.73      3.28 o 
  -7  10   2      134.15      134.54      4.25 o 
  -6  10   2      156.77      164.58      4.16 o 
  -5  10   2      109.45      117.89      3.22 o 
  -4  10   2       79.10       84.81      3.25 o 
  -3  10   2       81.79       95.43      3.43 o 
  -2  10   2      621.87      666.55     13.61 o 
  -1  10   2       30.67       48.04      2.28 o 
   0  10   2       36.03       39.87      2.27 o 
   1  10   2      336.37      378.63      8.87 o 
   2  10   2      205.56      223.28      5.50 o 
   3  10   2      334.19      356.78      9.22 o 
   4  10   2       39.60       40.29      1.93 o 
   5  10   2        7.64        6.17      1.41 o 
   6  10   2       13.56       18.54      2.03 o 
   7  10   2        8.15        7.30      2.83 o 
   8  10   2       51.61       53.84      3.68 o 
   9  10   2      186.46      191.30      6.19 o 
  10  10   2       29.09       32.34      2.75 o 
  11  10   2        0.45       -1.65      2.22 o 
  12  10   2        6.42        4.43      2.93 o 
  13  10   2       36.08       67.72     10.14 o 
 -13  11   2        2.71        8.04      4.16 o 
 -12  11   2        7.65        8.36      3.48 o 
 -11  11   2        0.25        2.65      2.76 o 
 -10  11   2        4.22        4.58      1.92 o 
  -9  11   2        5.73        5.32      1.58 o 
  -8  11   2       12.31       11.66      1.91 o 
  -7  11   2        0.23        1.41      1.28 o 
  -6  11   2       13.61       14.60      1.64 o 
  -5  11   2      512.36      482.05      8.94 o 
  -4  11   2      319.45      323.07      8.47 o 
  -3  11   2       98.48      116.63      4.08 o 
  -2  11   2        9.07       11.61      1.68 o 
  -1  11   2      348.08      355.86      8.31 o 
   0  11   2      759.13      741.66     14.60 o 
   1  11   2      243.64      233.07      5.93 o 
   2  11   2       39.10       40.77      2.61 o 
   3  11   2        6.90        6.62      1.68 o 
   4  11   2        8.85        8.85      1.76 o 
   5  11   2       14.35       21.92      1.98 o 
   6  11   2       21.04       25.15      2.05 o 
   7  11   2       75.18       73.54      3.16 o 
   8  11   2        0.01        1.11      1.47 o 
   9  11   2       42.83       43.36      3.05 o 
  10  11   2        1.28        2.01      2.23 o 
  11  11   2       36.49       34.42      4.06 o 
  12  11   2       49.23       60.75      6.75 o 
 -13  12   2        0.33        1.86      3.71 o 
 -12  12   2        3.85       10.23      8.25 o 
 -11  12   2        0.13        4.58      4.64 o 
 -10  12   2        4.15        4.11      1.89 o 
  -9  12   2        7.24       11.85      1.99 o 
  -8  12   2      335.93      303.60      8.37 o 
  -7  12   2      274.77      271.04      8.13 o 
  -6  12   2        4.28        6.18      1.87 o 
  -5  12   2      529.04      519.60     12.75 o 
  -4  12   2      449.27      432.34     11.07 o 
  -3  12   2       59.66       63.13      3.13 o 
  -2  12   2       18.50       19.30      2.39 o 
  -1  12   2        3.31        1.01      1.35 o 
   0  12   2      687.47      664.93     14.44 o 
   1  12   2      246.51      216.25      6.06 o 
   2  12   2      125.90      119.16      4.72 o 
   3  12   2      382.60      354.03      8.87 o 
   4  12   2      438.18      395.95     10.16 o 
   5  12   2      339.93      324.91      9.24 o 
   6  12   2        6.75        6.93      1.96 o 
   7  12   2       30.07       32.06      2.51 o 
   8  12   2       12.86       12.60      2.64 o 
   9  12   2        0.33        3.40      2.37 o 
  10  12   2        3.32        1.28      2.49 o 
  11  12   2       41.07       46.70      5.64 o 
  12  12   2       14.53       12.82      4.64 o 
 -12  13   2        1.39        0.29      3.19 o 
 -11  13   2        0.59        5.65      3.18 o 
 -10  13   2       25.67       23.60      3.12 o 
  -9  13   2       86.24       83.06      4.42 o 
  -8  13   2      122.93      126.40      5.45 o 
  -7  13   2       10.06        8.08      2.01 o 
  -6  13   2       85.92       85.38      4.33 o 
  -5  13   2       16.65       21.86      3.23 o 
  -4  13   2       62.92       65.82      3.86 o 
  -3  13   2      450.10      433.81     10.95 o 
  -2  13   2       12.69       15.88      2.31 o 
  -1  13   2      327.19      327.51      8.79 o 
   0  13   2       91.67       95.66      4.80 o 
   1  13   2       63.99       52.71      2.97 o 
   2  13   2      607.95      563.18     13.17 o 
   3  13   2       18.89       19.83      2.41 o 
   4  13   2      118.46      111.04      4.54 o 
   5  13   2      247.41      252.05      8.09 o 
   6  13   2      149.02      147.57      5.87 o 
   7  13   2        0.20        1.10      1.82 o 
   8  13   2        6.44        7.57      2.22 o 
   9  13   2        5.26        5.47      2.30 o 
  10  13   2        5.20        7.70      3.27 o 
  11  13   2       10.39       20.07      5.89 o 
 -12  14   2       10.32        9.52      5.71 o 
 -11  14   2        0.15        2.69      3.65 o 
 -10  14   2       36.54       34.67      4.07 o 
  -9  14   2       72.55       71.02      4.40 o 
  -8  14   2        1.32        5.05      3.14 o 
  -7  14   2       26.77       25.56      3.31 o 
  -6  14   2      232.89      216.84      7.51 o 
  -5  14   2      108.65       95.53      5.19 o 
  -4  14   2       90.84       92.30      6.23 o 
  -3  14   2      509.48      484.55     12.45 o 
  -2  14   2     1191.70     1154.61     25.59 o 
  -1  14   2      651.57      656.02     15.40 o 
   0  14   2       65.26       61.05      3.55 o 
   1  14   2       53.65       49.92      2.99 o 
   2  14   2      219.56      185.45      6.08 o 
   3  14   2       77.78       71.53      9.03 o 
   4  14   2       13.82       16.52      2.48 o 
   5  14   2       67.29       71.01      4.33 o 
   6  14   2       92.72       79.22      4.42 o 
   7  14   2        0.88       -1.30      1.79 o 
   8  14   2       56.38       51.96      3.92 o 
   9  14   2        0.10        1.78      2.16 o 
  10  14   2        1.16        2.39      3.25 o 
 -11  15   2        3.14        2.98      4.02 o 
 -10  15   2        1.32        0.59      3.35 o 
  -9  15   2       14.50       23.38      4.50 o 
  -8  15   2       53.01       52.87      3.97 o 
  -7  15   2       46.59       48.02      3.73 o 
  -6  15   2        0.81        3.48      1.93 o 
  -5  15   2       47.82       51.76      4.39 o 
  -4  15   2      143.17      127.69      5.27 o 
  -3  15   2       24.30       24.36      2.73 o 
  -2  15   2       15.24       14.36      2.44 o 
  -1  15   2        4.14        3.98      1.68 o 
   0  15   2       32.98       20.63      2.56 o 
   1  15   2      105.25       96.75      4.30 o 
   2  15   2        1.41        1.96      1.65 o 
   3  15   2      123.15      109.47      4.94 o 
   4  15   2      151.30      161.99      6.56 o 
   5  15   2        0.09        2.99      2.18 o 
   6  15   2        0.60        3.52      2.32 o 
   7  15   2       19.20       25.26      3.14 o 
   8  15   2       15.68       18.74      3.09 o 
   9  15   2        8.94       10.04      8.62 o 
  10  15   2        5.54        1.65      6.85 o 
 -10  16   2       13.60        3.52      4.87 o 
  -9  16   2       24.54       23.47      4.86 o 
  -8  16   2        0.13        0.11      2.32 o 
  -7  16   2       13.72       17.36      3.23 o 
  -6  16   2       51.47       56.01      5.62 o 
  -5  16   2       61.56       65.91      4.84 o 
  -4  16   2       65.20       66.40      5.48 o 
  -3  16   2       34.02       32.20      3.71 o 
  -2  16   2       10.46       13.62      4.29 o 
  -1  16   2       26.08       23.57      3.36 o 
   0  16   2        0.00       -0.44      1.91 o 
   1  16   2       18.70       18.37      3.15 o 
   2  16   2       66.23       54.87      4.35 o 
   3  16   2       10.93       18.29      3.44 o 
   4  16   2       30.74       21.58      4.77 o 
   5  16   2       13.24       17.93      2.66 o 
   6  16   2       17.34       25.88      3.81 o 
   7  16   2        0.09        0.19      2.37 o 
   8  16   2       73.98       83.50      7.90 o 
   9  16   2       16.46       13.01     11.92 o 
  -9  17   2       35.44       44.23      6.30 o 
  -8  17   2       11.46        9.61      3.37 o 
  -7  17   2        0.03        0.85      3.61 o 
  -6  17   2       46.13       44.29      4.74 o 
  -5  17   2        0.00       -2.21      2.43 o 
  -4  17   2       10.56       12.24      4.50 o 
  -3  17   2        1.96        4.04      2.88 o 
  -2  17   2        0.02       -0.42      2.39 o 
  -1  17   2       24.85       33.24      3.84 o 
   0  17   2        2.81        6.77      2.68 o 
   1  17   2        0.28       -1.78      2.47 o 
   2  17   2        8.51       10.77      3.19 o 
   3  17   2        8.97        4.99      2.60 o 
   4  17   2        5.23        6.02      2.90 o 
   5  17   2       63.50       78.52      6.79 o 
   6  17   2       16.20       20.18      4.29 o 
   7  17   2       10.48       11.49      4.31 o 
   8  17   2        2.18       10.35      4.44 o 
  -7  18   2        3.56        2.39      2.72 o 
  -6  18   2       68.25       76.72      5.85 o 
  -5  18   2       14.46       13.13      3.68 o 
  -4  18   2        0.02        4.15      2.70 o 
  -3  18   2        4.91        6.41      3.28 o 
  -2  18   2       41.78       42.10      5.85 o 
  -1  18   2       13.46       15.12      3.27 o 
   0  18   2        0.87       -1.00      2.94 o 
   1  18   2       41.47       28.94      4.27 o 
   2  18   2       79.90       89.61      7.43 o 
   3  18   2        1.41       11.37      6.07 o 
   4  18   2        5.01        7.64      3.29 o 
   5  18   2        4.50        7.14      4.19 o 
   6  18   2        1.18       -1.94      3.61 o 
  -6  19   2        0.52        2.45      3.15 o 
  -5  19   2        4.13        8.96      3.66 o 
  -4  19   2        9.80        5.90      3.42 o 
  -3  19   2        2.90        5.16      2.90 o 
  -2  19   2        0.71       -0.87      2.49 o 
  -1  19   2        0.02       -0.08      2.49 o 
   0  19   2       18.07       19.35      4.09 o 
   1  19   2        6.23        5.82      2.60 o 
   2  19   2        0.40       -2.84      2.84 o 
   3  19   2       69.58       79.22      6.28 o 
   4  19   2      105.87      114.74      8.85 o 
   5  19   2       21.92       27.12      6.00 o 
  -3  20   2        6.29        6.14      3.24 o 
  -2  20   2       24.77       30.93      4.95 o 
  -1  20   2        1.53        1.95      3.07 o 
   0  20   2        4.42        4.47      3.37 o 
   1  20   2        0.82        6.47      4.33 o 
   2  20   2       42.24       46.46      5.36 o 
 -16   1   3        4.49        4.14      3.23 o 
 -15   1   3       41.01       37.22      5.18 o 
 -14   1   3       30.88       29.48      4.57 o 
 -13   1   3        5.83       12.18      3.68 o 
 -12   1   3        5.40        9.56      2.39 o 
 -11   1   3      106.56      126.06      6.41 o 
 -10   1   3      423.90      424.22     13.62 o 
  -9   1   3       28.36       28.29      3.81 o 
  -8   1   3       22.29       23.56      1.20 o 
  -7   1   3       40.09       32.41      1.76 o 
  -6   1   3      242.37      290.16      5.05 o 
  -5   1   3       38.41       41.31      1.70 o 
  -4   1   3      629.89      633.25      8.87 o 
  -3   1   3      744.83      805.40     12.01 o 
  -2   1   3      258.99      265.03      4.43 o 
  -1   1   3     1188.03     1250.49     13.31 o 
   0   1   3      741.07      825.02     17.33 o 
   1   1   3      238.66      284.16     10.90 o 
   2   1   3      166.92      170.37      2.63 o 
   3   1   3       88.82      103.27      2.26 o 
   4   1   3     1590.04     1675.37     31.82 o 
   5   1   3      688.59      719.31     11.68 o 
   6   1   3       32.00       38.12      2.06 o 
   7   1   3       85.85       92.96      3.52 o 
   8   1   3       76.63       63.68      2.99 o 
   9   1   3      202.85      190.10      7.31 o 
  10   1   3      140.18      134.25      4.39 o 
  11   1   3      125.08      125.76      6.71 o 
  12   1   3       52.25       43.62      4.22 o 
  13   1   3        5.79        9.47      3.54 o 
  14   1   3       26.37       36.20      4.95 o 
 -16   2   3       20.20       39.57      8.22 o 
 -15   2   3        6.07        7.79      3.63 o 
 -14   2   3       62.08       61.47      5.80 o 
 -13   2   3       52.14       53.63      5.25 o 
 -12   2   3       18.05       30.57      4.19 o 
 -11   2   3       33.01       28.61      3.84 o 
 -10   2   3       13.31       25.62      4.02 o 
  -9   2   3      230.31      246.05      8.58 o 
  -8   2   3        5.41        3.45      1.06 o 
  -7   2   3       14.59       12.85      1.11 o 
  -6   2   3      396.77      379.86      6.21 o 
  -5   2   3      135.13      143.68      3.42 o 
  -4   2   3     1410.95     1409.59     18.41 o 
  -3   2   3      298.18      358.57      6.20 o 
  -2   2   3     2147.35     2238.70     57.21 o 
  -1   2   3      279.63      299.15      6.00 o 
   0   2   3     1471.47     1457.81     47.29 o 
   1   2   3       20.96       23.04      2.95 o 
   2   2   3      380.25      339.94      6.36 o 
   3   2   3      413.89      418.59      8.13 o 
   4   2   3       99.92      105.73      3.00 o 
   5   2   3      873.87      873.62     22.17 o 
   6   2   3        2.67        2.97      1.09 o 
   7   2   3      164.84      154.87      4.39 o 
   8   2   3      255.49      256.13      8.82 o 
   9   2   3       25.63       35.73      4.09 o 
  10   2   3       82.93       82.01      5.01 o 
  11   2   3        4.00        5.76      2.18 o 
  12   2   3       17.46       27.18      5.90 o 
  13   2   3        2.39        4.53      3.93 o 
  14   2   3       15.16       14.16      3.99 o 
 -16   3   3       18.08       14.42      3.68 o 
 -15   3   3        2.17        2.99      3.03 o 
 -14   3   3       12.91       10.72      3.14 o 
 -13   3   3      114.89      105.78      8.28 o 
 -12   3   3       41.72       39.40      5.00 o 
 -11   3   3       12.01       15.60      3.24 o 
 -10   3   3       14.79       13.67      2.68 o 
  -9   3   3       73.87       64.71      2.69 o 
  -8   3   3       61.76       64.04      2.30 o 
  -7   3   3       39.43       35.88      1.64 o 
  -6   3   3       57.36       49.58      1.78 o 
  -5   3   3      609.42      558.60     27.88 o 
  -4   3   3      817.81      795.58     30.67 o 
  -3   3   3       48.46       53.22      2.23 o 
  -2   3   3     1553.77     1583.20     18.83 o 
  -1   3   3      547.04      513.29     11.29 o 
   0   3   3       19.89       17.30      1.29 o 
   1   3   3       55.62       55.65      1.93 o 
   2   3   3        3.90        3.96      0.64 o 
   3   3   3       33.76       33.09      1.28 o 
   4   3   3       69.87       61.49      2.25 o 
   5   3   3       20.59       19.89      1.45 o 
   6   3   3       50.26       55.85      2.33 o 
   7   3   3      537.26      528.73     10.51 o 
   8   3   3       80.40       72.66      3.41 o 
   9   3   3       10.95       20.51      2.51 o 
  10   3   3       52.54       43.35      2.92 o 
  11   3   3        1.02       -2.32      2.42 o 
  12   3   3       14.89       22.54      4.23 o 
  13   3   3        6.06        5.25      2.70 o 
  14   3   3        7.37        5.46      3.95 o 
 -15   4   3        1.47        3.09      3.12 o 
 -14   4   3       31.80       37.35      5.02 o 
 -13   4   3      142.87      150.25      8.56 o 
 -12   4   3        5.51        9.55      4.77 o 
 -11   4   3        5.87       10.31      2.96 o 
 -10   4   3        1.96        7.73      2.74 o 
  -9   4   3       70.86       69.90      3.12 o 
  -8   4   3       54.13       67.29      2.28 o 
  -7   4   3      527.48      543.04     10.30 o 
  -6   4   3       54.78       54.03      2.51 o 
  -5   4   3     1334.23     1333.21     18.88 o 
  -4   4   3      309.21      302.20     11.49 o 
  -3   4   3      209.44      203.24      6.96 o 
  -2   4   3      617.42      656.89     12.95 o 
  -1   4   3      482.17      500.68      7.08 o 
   0   4   3      104.74      104.84      3.33 o 
   1   4   3      907.11      891.76     28.51 o 
   2   4   3      177.80      209.29      5.21 o 
   3   4   3      162.88      215.61      3.90 o 
   4   4   3       26.05       24.34      1.97 o 
   5   4   3        0.17        1.30      0.91 o 
   6   4   3      143.94      128.75      3.65 o 
   7   4   3      372.23      350.88      7.76 o 
   8   4   3       93.24       88.54      4.29 o 
   9   4   3       60.23       47.86      3.25 o 
  10   4   3        0.79        9.70      2.69 o 
  11   4   3       16.65       19.61      3.01 o 
  12   4   3       52.23       44.57      5.57 o 
  13   4   3       47.08       51.68      5.24 o 
  14   4   3        1.75       -0.84      3.45 o 
 -15   5   3      127.99      122.45      8.69 o 
 -14   5   3       25.22       30.95      4.70 o 
 -13   5   3        7.83       10.28      3.49 o 
 -12   5   3        0.23       -0.58      2.25 o 
 -11   5   3       30.17       31.41      3.57 o 
 -10   5   3       31.47       28.86      4.67 o 
  -9   5   3       20.81       19.97      2.52 o 
  -8   5   3       37.97       35.69      1.95 o 
  -7   5   3       96.63      113.80      3.41 o 
  -6   5   3       11.39       13.73      1.44 o 
  -5   5   3       20.90       24.50      1.50 o 
  -4   5   3      220.84      223.17      6.37 o 
  -3   5   3       12.41       14.11      1.07 o 
  -2   5   3      656.02      619.30     10.38 o 
  -1   5   3      169.21      204.21      5.54 o 
   0   5   3       95.80      117.86      2.20 o 
   1   5   3        0.39        0.37      0.72 o 
   2   5   3      196.97      228.41      7.12 o 
   3   5   3        6.27       13.01      1.14 o 
   4   5   3       11.35       16.66      1.35 o 
   5   5   3      272.98      248.68      5.21 o 
   6   5   3       39.94       38.42      2.11 o 
   7   5   3       75.14       84.57      3.20 o 
   8   5   3        0.63        1.63      1.46 o 
   9   5   3       69.76       64.67      3.59 o 
  10   5   3      105.35      112.56      4.56 o 
  11   5   3       49.87       48.09      4.41 o 
  12   5   3       13.90       17.54      2.96 o 
  13   5   3       11.09       14.20      5.61 o 
 -15   6   3        3.67       -0.18      3.00 o 
 -14   6   3        0.79       -2.02      2.66 o 
 -13   6   3        7.26       12.31      4.24 o 
 -12   6   3        1.34        2.83      2.71 o 
 -11   6   3       14.52       15.87      2.50 o 
 -10   6   3        7.47        8.78      2.81 o 
  -9   6   3        0.45        0.33      1.22 o 
  -8   6   3        0.90        7.08      2.74 o 
  -7   6   3       27.16       28.02      1.87 o 
  -6   6   3      314.24      299.18      6.06 o 
  -5   6   3       35.50       33.26      1.79 o 
  -4   6   3       82.66       82.59      2.31 o 
  -3   6   3       20.01       13.72      1.32 o 
  -2   6   3       73.65       70.66      1.91 o 
  -1   6   3      171.74      150.03      3.94 o 
   0   6   3     1256.82     1278.15     18.28 o 
   1   6   3      115.70      121.58      5.39 o 
   2   6   3      121.01      116.48      2.48 o 
   3   6   3       43.11       49.69      2.87 o 
   4   6   3        4.66        8.25      1.43 o 
   5   6   3       56.82       51.25      2.21 o 
   6   6   3      109.19       98.70      3.06 o 
   7   6   3      119.98      131.07      4.18 o 
   8   6   3        8.31       14.11      2.30 o 
   9   6   3       13.90       16.15      2.14 o 
  10   6   3        0.37        0.33      1.48 o 
  11   6   3        1.73        5.19      3.41 o 
  12   6   3        4.98        6.65      2.99 o 
  13   6   3        1.07        8.05      5.51 o 
 -15   7   3       44.60       55.43      6.39 o 
 -14   7   3       74.05       75.21      5.78 o 
 -13   7   3       76.98       75.85      5.88 o 
 -12   7   3        4.92        7.68      5.22 o 
 -11   7   3       36.25       34.55      3.60 o 
 -10   7   3       23.15       18.13      2.08 o 
  -9   7   3      111.72      103.39      3.43 o 
  -8   7   3       15.81       20.42      2.35 o 
  -7   7   3        0.27        0.67      1.16 o 
  -6   7   3      468.53      482.47      9.02 o 
  -5   7   3      799.20      809.06     17.00 o 
  -4   7   3      800.17      832.09     13.93 o 
  -3   7   3      176.26      178.02      3.95 o 
  -2   7   3     1330.25     1276.25     16.99 o 
  -1   7   3      973.50     1077.30     14.35 o 
   0   7   3     1462.36     1536.13     19.94 o 
   1   7   3       15.40       19.43      1.52 o 
   2   7   3      455.80      438.36      6.91 o 
   3   7   3      106.59       91.16      2.51 o 
   4   7   3      468.95      472.26      9.44 o 
   5   7   3      230.64      233.36      5.35 o 
   6   7   3       28.08       25.71      2.01 o 
   7   7   3        0.43        0.20      1.15 o 
   8   7   3      296.71      278.59      7.34 o 
   9   7   3      192.07      192.09      6.15 o 
  10   7   3      209.75      203.48      6.55 o 
  11   7   3        5.18        7.53      2.54 o 
  12   7   3        1.55       -0.82      2.98 o 
  13   7   3        3.89        2.07      4.13 o 
 -14   8   3        1.00       -0.53      2.65 o 
 -13   8   3        2.36        2.13      3.75 o 
 -12   8   3       56.70       62.62      4.98 o 
 -11   8   3       18.26       17.35      4.80 o 
 -10   8   3       13.63       16.78      2.06 o 
  -9   8   3        0.03        0.05      1.58 o 
  -8   8   3        0.89       -0.75      1.26 o 
  -7   8   3        0.34       -0.57      1.25 o 
  -6   8   3       37.34       30.85      1.98 o 
  -5   8   3      219.46      211.47      4.78 o 
  -4   8   3       10.33       15.89      1.29 o 
  -3   8   3       63.78       70.72      2.38 o 
  -2   8   3       80.92       76.68      2.99 o 
  -1   8   3      465.97      490.80     11.24 o 
   0   8   3      168.22      163.41      4.45 o 
   1   8   3        4.33        3.13      1.15 o 
   2   8   3        1.11        4.46      1.86 o 
   3   8   3       51.55       49.51      2.34 o 
   4   8   3      115.88      103.11      3.05 o 
   5   8   3        4.51        1.20      3.12 o 
   6   8   3       63.60       57.04      3.91 o 
   7   8   3      150.89      136.10      4.55 o 
   8   8   3        7.97        8.32      2.78 o 
   9   8   3       63.00       65.57      3.60 o 
  10   8   3        5.72        6.57      2.03 o 
  11   8   3        0.24       -1.46      2.76 o 
  12   8   3        0.58        1.38      2.69 o 
  13   8   3       52.87       61.01      6.48 o 
 -14   9   3        1.41        1.15      2.80 o 
 -13   9   3        0.43       -0.76      2.88 o 
 -12   9   3       98.46      100.30      6.27 o 
 -11   9   3      147.33      168.16      8.24 o 
 -10   9   3        3.74       -0.36      1.39 o 
  -9   9   3        2.98        7.93      2.41 o 
  -8   9   3       14.22       14.33      1.74 o 
  -7   9   3      111.63      118.59      3.69 o 
  -6   9   3       71.20       79.88      3.06 o 
  -5   9   3       39.41       32.82      1.88 o 
  -4   9   3       18.61       20.86      2.23 o 
  -3   9   3       13.75       14.24      1.30 o 
  -2   9   3        1.72        1.69      1.81 o 
  -1   9   3        4.44       11.10      3.80 o 
   0   9   3       10.46        9.96      2.26 o 
   1   9   3       27.57       27.06      1.89 o 
   2   9   3       36.62       34.32      3.04 o 
   3   9   3       16.80       22.37      2.25 o 
   4   9   3       23.05       17.85      1.48 o 
   5   9   3      491.33      492.93     10.08 o 
   6   9   3      740.90      736.59     19.63 o 
   7   9   3        1.39        1.07      1.50 o 
   8   9   3       41.04       36.01      2.68 o 
   9   9   3       17.80       17.24      2.36 o 
  10   9   3        5.94        2.83      1.84 o 
  11   9   3       21.08       25.41      4.47 o 
  12   9   3       12.74       10.13      4.02 o 
 -14  10   3       17.00       25.59      7.59 o 
 -13  10   3       34.64       40.76      6.54 o 
 -12  10   3       40.76       40.76      4.64 o 
 -11  10   3       53.06       48.21      4.25 o 
 -10  10   3       82.77       77.29      4.09 o 
  -9  10   3        7.59       11.95      3.09 o 
  -8  10   3       25.78       25.63      2.21 o 
  -7  10   3       15.32       15.81      2.39 o 
  -6  10   3        8.96       11.98      1.63 o 
  -5  10   3        0.01        3.34      1.57 o 
  -4  10   3      110.85      110.96      4.58 o 
  -3  10   3        0.03        2.59      3.04 o 
  -2  10   3        6.23        8.32      1.59 o 
  -1  10   3       26.04       29.74      2.89 o 
   0  10   3       75.08       77.62      3.27 o 
   1  10   3        0.81        0.73      1.23 o 
   2  10   3       33.59       42.37      4.55 o 
   3  10   3        7.01       10.34      2.31 o 
   4  10   3       84.08       83.60      2.99 o 
   5  10   3      299.36      278.93      6.64 o 
   6  10   3      110.92       92.05      3.49 o 
   7  10   3       95.75       74.84      4.90 o 
   8  10   3       31.30       26.63      2.50 o 
   9  10   3        0.21        0.46      1.64 o 
  10  10   3        7.36        4.75      2.11 o 
  11  10   3       46.49       42.85      4.70 o 
  12  10   3       28.86       38.27      6.72 o 
 -13  11   3      140.75      135.99      9.77 o 
 -12  11   3      150.09      165.32     10.98 o 
 -11  11   3       18.53       22.13      2.95 o 
 -10  11   3      118.47      105.63      4.82 o 
  -9  11   3      109.12      111.58      4.43 o 
  -8  11   3       12.64       16.21      1.87 o 
  -7  11   3      200.36      196.88      5.40 o 
  -6  11   3       64.74       69.87      3.69 o 
  -5  11   3      150.96      150.64      5.43 o 
  -4  11   3       10.38       16.10      2.38 o 
  -3  11   3       15.83       12.95      2.09 o 
  -2  11   3        1.22        2.64      1.63 o 
  -1  11   3      415.14      402.76     11.18 o 
   0  11   3       57.15       71.08      4.00 o 
   1  11   3       74.02       71.03      3.08 o 
   2  11   3      145.51      127.14      4.71 o 
   3  11   3      172.13      158.95      5.37 o 
   4  11   3      389.45      362.21      9.36 o 
   5  11   3       51.85       63.20      4.68 o 
   6  11   3      361.80      325.54      9.13 o 
   7  11   3      455.00      418.04     11.30 o 
   8  11   3       21.58       18.11      2.72 o 
   9  11   3       14.53       14.43      2.14 o 
  10  11   3        5.35        8.58      6.49 o 
  11  11   3        6.01       -2.12      6.37 o 
 -13  12   3        2.00        1.39      3.73 o 
 -12  12   3        0.00       -3.03      3.10 o 
 -11  12   3        5.34       -3.04      3.52 o 
 -10  12   3       31.09       34.48      4.02 o 
  -9  12   3        5.37        8.28      2.34 o 
  -8  12   3       61.22       57.11      3.41 o 
  -7  12   3       78.99       76.48      3.68 o 
  -6  12   3       14.15       21.09      2.70 o 
  -5  12   3       10.48       15.59      2.53 o 
  -4  12   3        0.05       -0.17      1.35 o 
  -3  12   3        4.96       12.55      2.14 o 
  -2  12   3       18.62       22.05      2.63 o 
  -1  12   3        0.67        7.25      2.87 o 
   0  12   3        2.81        6.30      4.24 o 
   1  12   3       35.40       32.23      3.16 o 
   2  12   3       17.36       14.61      2.46 o 
   3  12   3        7.22       13.07      1.93 o 
   4  12   3      147.89      135.77      8.97 o 
   5  12   3       23.28       40.49      4.67 o 
   6  12   3        2.50        2.43      2.39 o 
   7  12   3       23.03       10.71      3.67 o 
   8  12   3        0.02        1.57      2.45 o 
   9  12   3        3.20        2.54      2.60 o 
  10  12   3       22.27       27.93      5.15 o 
  11  12   3       19.69       26.48      6.81 o 
 -12  13   3        3.19        2.83      2.78 o 
 -11  13   3        0.02       -1.09      3.19 o 
 -10  13   3       19.47       29.51      4.32 o 
  -9  13   3        3.35        2.04      1.92 o 
  -8  13   3        3.31        5.10      2.57 o 
  -7  13   3        0.27        1.42      1.79 o 
  -6  13   3      162.94      153.62      5.70 o 
  -5  13   3       98.82      100.32      4.64 o 
  -4  13   3       97.83       93.52      4.62 o 
  -3  13   3       28.04       32.36      2.90 o 
  -2  13   3       50.26       47.00      3.45 o 
  -1  13   3        0.82        3.03      1.83 o 
   0  13   3      177.23      177.96      6.23 o 
   1  13   3       11.85        9.76      1.97 o 
   2  13   3       73.34       66.68      4.77 o 
   3  13   3        1.27        3.44      2.04 o 
   4  13   3       72.71       69.36      4.51 o 
   5  13   3        6.17        8.90      3.54 o 
   6  13   3        0.07       -0.71      1.96 o 
   7  13   3        0.75        4.21      3.10 o 
   8  13   3        2.95        7.78      2.64 o 
   9  13   3        2.22        1.63      2.72 o 
  10  13   3       27.22       28.46      5.48 o 
 -11  14   3       10.13        9.71      3.77 o 
 -10  14   3        8.18        5.54      2.90 o 
  -9  14   3        0.17       -0.52      2.23 o 
  -8  14   3      104.03      104.44      5.11 o 
  -7  14   3      181.20      178.04      7.19 o 
  -6  14   3       75.81       72.91      4.44 o 
  -5  14   3       48.94       46.44      3.78 o 
  -4  14   3      232.89      235.43      7.61 o 
  -3  14   3        0.09        0.36      1.64 o 
  -2  14   3      160.88      148.54      5.72 o 
  -1  14   3       99.62      104.18      4.45 o 
   0  14   3       85.19       81.02      4.25 o 
   1  14   3      104.50       88.28      4.68 o 
   2  14   3      168.91      172.54      7.19 o 
   3  14   3       12.04       16.57      2.90 o 
   4  14   3       16.97       15.44      2.77 o 
   5  14   3       33.97       31.45      4.96 o 
   6  14   3        9.37       14.30      3.04 o 
   7  14   3       10.99       11.42      3.12 o 
   8  14   3        6.38        4.34      2.64 o 
   9  14   3        1.09       -1.87      2.70 o 
 -10  15   3        2.85        1.65      4.01 o 
  -9  15   3       11.66        7.60      3.03 o 
  -8  15   3       34.33       29.46      3.07 o 
  -7  15   3      176.64      179.76      8.04 o 
  -6  15   3       58.43       61.96      4.30 o 
  -5  15   3        4.54        8.25      2.44 o 
  -4  15   3       90.66       79.33      4.71 o 
  -3  15   3       14.51       23.07      5.13 o 
  -2  15   3      137.80      136.23      6.04 o 
  -1  15   3       29.93       33.61      3.30 o 
   0  15   3      105.66      102.42      4.79 o 
   1  15   3      355.00      335.83     11.70 o 
   2  15   3       69.32       71.55      3.78 o 
   3  15   3        0.13        2.36      1.95 o 
   4  15   3        9.91        7.53      2.50 o 
   5  15   3        2.47        0.62      2.20 o 
   6  15   3        1.46        2.43      2.68 o 
   7  15   3        0.02        2.30      2.77 o 
   8  15   3        0.00        0.16      3.10 o 
   9  15   3       67.30       71.82      8.85 o 
  -9  16   3        4.12        3.27      3.50 o 
  -8  16   3        2.27        7.94      3.95 o 
  -7  16   3        0.03       -0.59      2.20 o 
  -6  16   3        0.02        1.99      2.79 o 
  -5  16   3        1.63       -1.05      1.90 o 
  -4  16   3        9.77       11.14      2.57 o 
  -3  16   3       52.90       56.16      4.03 o 
  -2  16   3        7.70        4.95      2.55 o 
  -1  16   3        3.29       -0.89      1.90 o 
   0  16   3        1.06        0.17      1.79 o 
   1  16   3        5.70        8.80      2.27 o 
   2  16   3       46.18       36.84      4.25 o 
   3  16   3        7.94        5.28      2.28 o 
   4  16   3        4.00        7.63      2.61 o 
   5  16   3       30.77       26.88      4.49 o 
   6  16   3       11.02       17.59      4.14 o 
   7  16   3        3.54       10.81      6.55 o 
   8  16   3       16.59       18.95      5.17 o 
  -8  17   3        5.63        2.80      3.80 o 
  -7  17   3       17.62       17.11      3.87 o 
  -6  17   3        5.85        4.65      3.05 o 
  -5  17   3        0.00        1.65      2.36 o 
  -4  17   3        0.03        0.42      1.98 o 
  -3  17   3        0.00        3.59      2.56 o 
  -2  17   3        0.40       -0.48      2.20 o 
  -1  17   3        2.78       -0.58      2.26 o 
   0  17   3        0.03        2.17      2.39 o 
   1  17   3       15.93       21.15      3.72 o 
   2  17   3        1.44        4.27      3.29 o 
   3  17   3        2.28       -3.08      5.55 o 
   4  17   3       65.84       80.26      7.69 o 
   5  17   3       40.81       44.37      7.84 o 
   6  17   3       43.58       45.01      6.62 o 
  -7  18   3        6.30        4.43      3.32 o 
  -6  18   3        0.09        1.37      2.92 o 
  -5  18   3       18.99       20.62      3.48 o 
  -4  18   3       58.84       62.95      5.83 o 
  -3  18   3      119.47      118.12      7.28 o 
  -2  18   3       36.50       43.41      4.65 o 
  -1  18   3       11.02       10.19      3.55 o 
   0  18   3        0.30        0.21      4.72 o 
   1  18   3       20.10       15.72      4.27 o 
   2  18   3        6.46       11.72      3.95 o 
   3  18   3        0.48        5.58      4.10 o 
   4  18   3        3.31        1.71      3.52 o 
   5  18   3        0.02       -3.56      3.56 o 
  -5  19   3        0.05        1.90      3.20 o 
  -4  19   3        0.47       -3.36      3.94 o 
  -3  19   3        0.46        1.43      2.80 o 
  -2  19   3        7.05        2.42      3.76 o 
  -1  19   3        8.94       20.40      7.71 o 
   0  19   3       38.69       41.73      5.83 o 
   1  19   3       19.11       20.23      5.66 o 
   2  19   3       27.82       39.89      6.45 o 
   3  19   3       15.30       24.67      5.56 o 
 -15   0   4        0.43       -3.09      4.76 o 
 -14   0   4       27.16       22.43      5.22 o 
 -13   0   4       46.87       38.96      6.37 o 
 -12   0   4       35.89       48.67      6.76 o 
 -11   0   4      146.54      138.17     13.34 o 
 -10   0   4      156.12      130.93     10.98 o 
  -9   0   4       14.13       14.18      2.95 o 
  -8   0   4        4.12        6.03      2.09 o 
  -7   0   4       70.75       63.80      4.58 o 
  -6   0   4       67.66       45.26      3.00 o 
  -5   0   4     5221.84     5414.06    113.11 o 
  -4   0   4    13347.37    13766.23    389.43 o 
  -3   0   4     7155.26     7415.17    141.93 o 
  -2   0   4      109.00      110.04      3.58 o 
  -1   0   4     2809.40     2738.08     45.80 o 
   0   0   4     1362.15     1420.09     27.99 o 
   1   0   4      460.42      478.89      8.72 o 
   2   0   4       11.00       11.43      3.98 o 
   3   0   4     1205.26     1127.60     33.38 o 
   4   0   4       54.37       62.33      3.15 o 
   5   0   4       24.90       27.70      2.50 o 
   6   0   4      142.60      141.68      5.70 o 
   7   0   4       42.72       43.99      5.21 o 
   8   0   4        1.98        3.64      2.05 o 
   9   0   4       25.41       21.40      3.93 o 
  10   0   4        2.74        5.38      4.55 o 
  11   0   4      103.77      101.34     12.98 o 
  12   0   4       66.84       70.81      6.89 o 
  13   0   4        8.20       21.48      6.14 o 
 -15   1   4        0.66        6.22      3.70 o 
 -14   1   4        1.21        3.33      3.63 o 
 -13   1   4        1.69        3.19      3.92 o 
 -12   1   4        1.56        2.71      3.99 o 
 -11   1   4        5.04        7.48      2.17 o 
 -10   1   4       21.06       21.52      3.24 o 
  -9   1   4        4.00        7.08      1.88 o 
  -8   1   4        2.07        2.52      1.01 o 
  -7   1   4      110.96      114.51      3.30 o 
  -6   1   4        5.62        7.00      1.34 o 
  -5   1   4        0.07        0.43      1.03 o 
  -4   1   4        0.01        2.76      2.26 o 
  -3   1   4       98.46      100.54      3.07 o 
  -2   1   4       43.94       46.20      1.52 o 
  -1   1   4       43.63       38.68      2.01 o 
   0   1   4      325.73      269.36     14.34 o 
   1   1   4       27.26       29.81      1.62 o 
   2   1   4        0.00        1.09      0.70 o 
   3   1   4        9.13       11.38      1.21 o 
   4   1   4      104.65      102.75      2.85 o 
   5   1   4      106.68      103.59      2.98 o 
   6   1   4       95.94       91.72      3.25 o 
   7   1   4       12.79       14.66      1.76 o 
   8   1   4        2.27        4.70      1.50 o 
   9   1   4        2.66        2.81      1.55 o 
  10   1   4        2.34        3.65      2.16 o 
  11   1   4        2.27        6.35      3.84 o 
  12   1   4       22.25       31.53      4.88 o 
  13   1   4       27.09       26.36      6.51 o 
 -15   2   4        0.08       -2.91      3.48 o 
 -14   2   4        4.32        4.57      3.22 o 
 -13   2   4        0.39        1.07      2.31 o 
 -12   2   4        0.32        0.08      2.04 o 
 -11   2   4       16.27       22.91      3.21 o 
 -10   2   4       87.07       88.69      5.02 o 
  -9   2   4       52.80       46.50      2.17 o 
  -8   2   4       15.17       13.90      2.25 o 
  -7   2   4       40.60       39.90      2.62 o 
  -6   2   4      205.30      199.28      5.06 o 
  -5   2   4      426.61      434.55      7.90 o 
  -4   2   4      200.39      218.35      4.53 o 
  -3   2   4       12.49       12.27      1.21 o 
  -2   2   4       79.68       87.52      2.42 o 
  -1   2   4      277.96      289.91      5.82 o 
   0   2   4       47.55       42.76      1.83 o 
   1   2   4       24.73       37.39      2.06 o 
   2   2   4     2004.70     2236.17     79.34 o 
   3   2   4      469.82      457.42     11.37 o 
   4   2   4       60.69       50.15      1.88 o 
   5   2   4        0.00        1.67      1.03 o 
   6   2   4        7.56       12.45      1.95 o 
   7   2   4       40.22       41.97      3.24 o 
   8   2   4       37.69       41.38      2.84 o 
   9   2   4        2.09        4.67      2.30 o 
  10   2   4       13.19       20.20      2.39 o 
  11   2   4       10.33        6.58      2.41 o 
  12   2   4        5.50       12.88      3.94 o 
  13   2   4        1.24        6.74      4.92 o 
 -15   3   4      111.91      104.04      6.69 o 
 -14   3   4       42.18       39.55      5.19 o 
 -13   3   4        7.69       12.28      4.77 o 
 -12   3   4        8.37       13.36      7.16 o 
 -11   3   4        1.06        3.71      2.35 o 
 -10   3   4       50.90       49.77      4.39 o 
  -9   3   4       24.58       20.57      1.92 o 
  -8   3   4        0.74        1.42      2.22 o 
  -7   3   4       10.72       11.82      1.84 o 
  -6   3   4        5.69       11.97      1.77 o 
  -5   3   4      111.28      106.63      5.26 o 
  -4   3   4       79.73       73.28      2.46 o 
  -3   3   4      100.79      114.69      4.91 o 
  -2   3   4       11.15       17.38      1.11 o 
  -1   3   4        1.24        4.34      1.23 o 
   0   3   4        0.06        3.21      1.25 o 
   1   3   4      127.55      150.78      7.65 o 
   2   3   4      358.38      365.38     22.14 o 
   3   3   4      460.78      457.41     25.09 o 
   4   3   4       24.67       17.42      1.74 o 
   5   3   4       38.66       38.23      2.78 o 
   6   3   4       27.91       31.05      2.46 o 
   7   3   4     1149.49     1086.18     20.85 o 
   8   3   4      586.68      533.09     11.89 o 
   9   3   4      109.24      107.25      4.22 o 
  10   3   4        4.52        6.85      1.74 o 
  11   3   4       12.95       16.92      3.11 o 
  12   3   4       21.18       24.51      4.13 o 
  13   3   4        0.00       -3.23      4.42 o 
 -15   4   4      114.57      108.13     13.90 o 
 -14   4   4       13.67       14.53      3.67 o 
 -13   4   4        5.43        7.37      3.44 o 
 -12   4   4       37.47       43.77      4.39 o 
 -11   4   4        0.96        7.85      3.17 o 
 -10   4   4      120.50      128.41      5.68 o 
  -9   4   4       90.68       94.32      3.33 o 
  -8   4   4       86.75       71.48      2.78 o 
  -7   4   4       95.74      103.24      3.63 o 
  -6   4   4       17.83       22.24      1.76 o 
  -5   4   4       29.63       28.77      1.87 o 
  -4   4   4        0.43        0.17      1.07 o 
  -3   4   4        5.70        7.20      1.27 o 
  -2   4   4      118.73      117.75      2.60 o 
  -1   4   4        5.34        5.26      1.80 o 
   0   4   4     1025.31     1018.33     29.75 o 
   1   4   4      714.42      664.03     34.83 o 
   2   4   4       19.01       23.62      2.00 o 
   3   4   4       60.53       58.81      2.61 o 
   4   4   4       16.28       15.30      1.48 o 
   5   4   4       30.32       35.64      1.97 o 
   6   4   4       76.62       68.32      3.77 o 
   7   4   4      547.77      522.01     11.10 o 
   8   4   4      448.07      412.43      9.74 o 
   9   4   4       20.56       18.10      2.36 o 
  10   4   4        3.16        5.30      2.16 o 
  11   4   4       15.02       22.42      4.27 o 
  12   4   4       11.79       16.03      4.72 o 
  13   4   4        2.19        1.71      2.98 o 
 -15   5   4        8.88        9.33      4.08 o 
 -14   5   4       20.33       30.36      5.83 o 
 -13   5   4        2.63        2.48      2.65 o 
 -12   5   4       23.47       36.78      4.38 o 
 -11   5   4        0.09        2.30      2.26 o 
 -10   5   4      115.21      112.09      6.07 o 
  -9   5   4       64.94       59.69      3.73 o 
  -8   5   4        0.21        0.57      1.48 o 
  -7   5   4      105.24      103.18      3.59 o 
  -6   5   4        3.83        4.66      2.15 o 
  -5   5   4      130.63      116.12      3.54 o 
  -4   5   4       53.86       45.48      1.85 o 
  -3   5   4      144.24      129.25      3.52 o 
  -2   5   4       10.18       14.06      1.10 o 
  -1   5   4      115.93      132.90      4.65 o 
   0   5   4       58.29       53.17      2.70 o 
   1   5   4       23.31       20.91      3.07 o 
   2   5   4      201.21      207.36      7.51 o 
   3   5   4      109.89      115.91      3.99 o 
   4   5   4       73.77       63.42      2.79 o 
   5   5   4       45.06       46.17      2.12 o 
   6   5   4        1.58        2.20      1.18 o 
   7   5   4       11.71       12.74      1.85 o 
   8   5   4        9.02       12.01      3.00 o 
   9   5   4        0.66       -1.06      1.50 o 
  10   5   4       49.42       41.68      3.64 o 
  11   5   4        3.88        1.59      2.27 o 
  12   5   4        0.66        2.26      3.27 o 
 -15   6   4        0.00        4.83      3.68 o 
 -14   6   4       20.26       29.14      4.39 o 
 -13   6   4        4.02        3.95      2.90 o 
 -12   6   4        9.12       12.67      3.43 o 
 -11   6   4       52.93       46.98      3.85 o 
 -10   6   4       12.06       16.65      2.94 o 
  -9   6   4      427.31      389.43      8.77 o 
  -8   6   4       30.42       35.44      4.06 o 
  -7   6   4       24.47       23.12      1.92 o 
  -6   6   4       84.98       90.67      3.22 o 
  -5   6   4       10.01       14.49      1.55 o 
  -4   6   4       59.98       57.21      2.66 o 
  -3   6   4      109.18      115.31      3.61 o 
  -2   6   4       31.45       24.43      1.35 o 
  -1   6   4      101.94       75.27      1.97 o 
   0   6   4       11.89       19.22      1.61 o 
   1   6   4       71.82       86.65      4.01 o 
   2   6   4     1109.27     1102.17     24.07 o 
   3   6   4       67.93       62.20      4.21 o 
   4   6   4      412.84      405.58      9.65 o 
   5   6   4      564.27      553.53     12.92 o 
   6   6   4      312.45      293.53      6.95 o 
   7   6   4        2.76        5.80      1.94 o 
   8   6   4       97.30       83.89      3.70 o 
   9   6   4       18.11       22.85      3.86 o 
  10   6   4       29.68       32.94      3.65 o 
  11   6   4        4.33        4.56      2.85 o 
  12   6   4        7.63       15.05      7.05 o 
 -14   7   4        3.54        2.41      3.14 o 
 -13   7   4       23.46       18.47      3.38 o 
 -12   7   4       36.89       37.24      3.96 o 
 -11   7   4       45.48       47.89      4.17 o 
 -10   7   4       12.25       16.89      2.66 o 
  -9   7   4        1.54        2.80      1.71 o 
  -8   7   4        0.40        0.83      1.38 o 
  -7   7   4       81.42       75.27      3.29 o 
  -6   7   4        1.34        5.87      2.69 o 
  -5   7   4       37.63       38.36      3.66 o 
  -4   7   4        0.75        0.44      1.04 o 
  -3   7   4       22.66       19.88      1.93 o 
  -2   7   4        1.81        3.68      1.23 o 
  -1   7   4       38.65       41.00      1.72 o 
   0   7   4       43.63       40.69      2.41 o 
   1   7   4       12.02       18.35      1.75 o 
   2   7   4      149.69      139.93      5.82 o 
   3   7   4        0.22        0.33      1.27 o 
   4   7   4        0.09        3.00      2.81 o 
   5   7   4      250.25      262.93      7.81 o 
   6   7   4       29.28       29.84      2.93 o 
   7   7   4      118.76      118.40      5.00 o 
   8   7   4       14.79       13.75      2.23 o 
   9   7   4        2.74        8.36      2.72 o 
  10   7   4        2.27        2.59      2.46 o 
  11   7   4        1.22        2.52      3.10 o 
  12   7   4        7.68        7.93      3.38 o 
 -14   8   4       16.89       15.76      4.19 o 
 -13   8   4      157.71      157.36      7.94 o 
 -12   8   4      111.42       99.87      6.58 o 
 -11   8   4        1.62       -0.66      2.08 o 
 -10   8   4       22.02       26.39      3.31 o 
  -9   8   4       93.64      103.51      3.99 o 
  -8   8   4        3.54        6.21      1.54 o 
  -7   8   4      110.50      101.67      3.82 o 
  -6   8   4       16.94       21.85      2.06 o 
  -5   8   4       45.75       50.34      2.45 o 
  -4   8   4       37.64       41.47      2.20 o 
  -3   8   4      137.98      150.92      3.78 o 
  -2   8   4      161.25      179.11      6.65 o 
  -1   8   4        9.75       12.77      1.26 o 
   0   8   4      154.56      148.01      3.33 o 
   1   8   4      127.83      135.80      4.16 o 
   2   8   4      571.21      557.16     13.27 o 
   3   8   4       32.49       34.72      2.58 o 
   4   8   4      193.33      188.61      8.62 o 
   5   8   4      585.77      548.55     16.53 o 
   6   8   4      336.45      321.18      9.42 o 
   7   8   4       43.55       37.63      3.81 o 
   8   8   4        0.83        2.01      2.44 o 
   9   8   4        1.20        3.15      2.34 o 
  10   8   4        1.74        7.05      2.54 o 
  11   8   4        1.08        0.95      3.02 o 
  12   8   4        0.23        1.01      2.94 o 
 -14   9   4        3.11       10.23      5.58 o 
 -13   9   4        6.19        6.91      2.97 o 
 -12   9   4       59.08       56.12      4.89 o 
 -11   9   4       50.36       43.43      4.43 o 
 -10   9   4       50.20       45.72      4.25 o 
  -9   9   4       25.24       32.08      2.57 o 
  -8   9   4       66.20       60.91      3.78 o 
  -7   9   4        1.00        0.94      1.40 o 
  -6   9   4        0.90        2.37      2.11 o 
  -5   9   4       37.24       44.18      2.34 o 
  -4   9   4       24.61       24.54      2.97 o 
  -3   9   4      153.04      153.82      5.10 o 
  -2   9   4       16.49       21.75      2.27 o 
  -1   9   4       61.85       66.87      2.93 o 
   0   9   4        6.77       10.37      3.09 o 
   1   9   4      155.20      129.55      5.07 o 
   2   9   4      110.65       99.86      3.30 o 
   3   9   4      421.94      438.20     15.44 o 
   4   9   4        5.90        8.68      2.04 o 
   5   9   4       12.27       13.22      2.88 o 
   6   9   4       15.26       11.84      2.62 o 
   7   9   4        1.23        5.00      1.94 o 
   8   9   4        0.17        0.38      1.79 o 
   9   9   4       33.40       45.89      3.69 o 
  10   9   4       83.84       82.89      5.32 o 
  11   9   4        1.79        4.18      3.47 o 
 -13  10   4        0.92        0.20      2.95 o 
 -12  10   4        8.81       10.87      5.18 o 
 -11  10   4        1.14        1.61      2.43 o 
 -10  10   4        6.54        6.73      2.01 o 
  -9  10   4       67.06       68.90      3.20 o 
  -8  10   4       32.67       33.12      3.51 o 
  -7  10   4        8.17        8.78      1.76 o 
  -6  10   4        6.05       10.64      1.55 o 
  -5  10   4       15.80       17.27      2.22 o 
  -4  10   4      269.73      299.09     10.35 o 
  -3  10   4       45.22       50.39      2.90 o 
  -2  10   4       23.29       31.50      2.47 o 
  -1  10   4       34.82       35.60      2.66 o 
   0  10   4      166.37      183.23      5.59 o 
   1  10   4       18.86       22.64      2.43 o 
   2  10   4       59.89       67.38      3.80 o 
   3  10   4        1.00        0.22      2.28 o 
   4  10   4        3.93        4.15      1.67 o 
   5  10   4       46.09       58.58      3.53 o 
   6  10   4        3.36        3.27      1.91 o 
   7  10   4       71.58       74.84      5.11 o 
   8  10   4       66.87       66.64      4.17 o 
   9  10   4        3.59        7.83      2.78 o 
  10  10   4        7.95        6.74      3.95 o 
  11  10   4       62.77       69.11     11.92 o 
 -13  11   4       10.98       13.74      4.17 o 
 -12  11   4        2.86        5.64      4.50 o 
 -11  11   4        0.12        0.18      3.46 o 
 -10  11   4        0.01        0.20      1.76 o 
  -9  11   4        2.52        8.37      3.06 o 
  -8  11   4       12.51       13.10      2.36 o 
  -7  11   4      128.17      128.46      5.52 o 
  -6  11   4      232.54      226.75      7.49 o 
  -5  11   4        9.57       15.16      2.30 o 
  -4  11   4        8.58       14.01      1.97 o 
  -3  11   4       66.78       78.23      3.82 o 
  -2  11   4      212.72      217.23      6.91 o 
  -1  11   4      238.83      230.63      6.75 o 
   0  11   4       24.55       27.48      2.52 o 
   1  11   4       15.91       17.87      2.42 o 
   2  11   4        4.04        6.61      2.42 o 
   3  11   4        1.70        6.82      5.28 o 
   4  11   4       22.30       22.47      3.40 o 
   5  11   4        0.83        1.39      3.24 o 
   6  11   4       16.16       16.59      3.28 o 
   7  11   4       38.41       45.85      4.60 o 
   8  11   4       17.95       20.83      3.43 o 
   9  11   4        8.04        5.41      3.13 o 
  10  11   4       48.03       63.39      7.35 o 
 -12  12   4        0.75        3.74      4.74 o 
 -11  12   4        4.70       -0.80      2.80 o 
 -10  12   4       37.58       34.87      3.81 o 
  -9  12   4      137.75      129.79      5.70 o 
  -8  12   4       96.38       99.37      5.69 o 
  -7  12   4       51.26       51.84      3.54 o 
  -6  12   4      329.71      344.37     10.36 o 
  -5  12   4       63.40       64.77      3.89 o 
  -4  12   4        0.01        1.17      1.88 o 
  -3  12   4        7.78       12.53      2.74 o 
  -2  12   4      115.14      110.33      4.66 o 
  -1  12   4      524.66      522.38     13.54 o 
   0  12   4       10.01       16.07      2.45 o 
   1  12   4       96.96      100.14      4.94 o 
   2  12   4      770.36      769.68     23.01 o 
   3  12   4       92.03       90.19      6.03 o 
   4  12   4       12.26       12.08      2.55 o 
   5  12   4        1.85        6.17      3.68 o 
   6  12   4        0.00       -0.01      3.67 o 
   7  12   4        5.58        8.47      3.53 o 
   8  12   4        0.21       -1.04      2.50 o 
   9  12   4       29.48       40.17      4.48 o 
  10  12   4       27.14       33.25      7.36 o 
 -11  13   4       32.83       30.89      5.06 o 
 -10  13   4       24.76       25.82      5.03 o 
  -9  13   4       10.47       19.77      5.08 o 
  -8  13   4       49.47       43.47      3.75 o 
  -7  13   4        8.66        8.93      2.30 o 
  -6  13   4       76.87       87.46      4.78 o 
  -5  13   4       60.71       65.70      4.29 o 
  -4  13   4        1.95       -1.00      1.72 o 
  -3  13   4      193.64      181.80      8.37 o 
  -2  13   4       41.30       50.68      2.95 o 
  -1  13   4      136.29      127.70      5.30 o 
   0  13   4      223.40      205.23      6.98 o 
   1  13   4       95.36       89.80      5.88 o 
   2  13   4      104.78      100.50      5.94 o 
   3  13   4      255.43      253.52      9.82 o 
   4  13   4       50.47       47.22      5.25 o 
   5  13   4        0.06        4.00      4.15 o 
   6  13   4        6.37        2.43      2.34 o 
   7  13   4       15.15       18.09      4.08 o 
   8  13   4        8.97        6.20      3.50 o 
   9  13   4        1.38        7.39      3.69 o 
 -11  14   4       14.61        9.10      4.34 o 
 -10  14   4        6.70       13.40      6.30 o 
  -9  14   4        0.80        5.15      4.78 o 
  -8  14   4      103.17       95.50      5.19 o 
  -7  14   4      131.61      121.92      6.13 o 
  -6  14   4       44.99       40.12      3.86 o 
  -5  14   4      145.47      146.58      6.05 o 
  -4  14   4      417.70      418.33     14.30 o 
  -3  14   4      383.70      390.12     12.17 o 
  -2  14   4       24.31       23.93      3.49 o 
  -1  14   4        1.09        1.99      1.82 o 
   0  14   4      198.54      185.17      7.85 o 
   1  14   4       86.56       81.45      5.52 o 
   2  14   4        1.03        2.57      2.68 o 
   3  14   4       61.26       59.11      4.47 o 
   4  14   4       70.70       64.06      5.55 o 
   5  14   4        8.95       18.36      4.04 o 
   6  14   4       21.48       19.55      3.95 o 
   7  14   4        0.26        1.96      3.24 o 
   8  14   4       10.71       17.71      5.01 o 
 -10  15   4       29.71       35.53      7.46 o 
  -9  15   4       29.38       31.07      4.22 o 
  -8  15   4        0.34       -0.96      2.18 o 
  -7  15   4       23.96       22.17      3.07 o 
  -6  15   4       22.04       21.61      2.99 o 
  -5  15   4       26.51       27.25      4.00 o 
  -4  15   4        0.02       -1.78      2.18 o 
  -3  15   4       18.10       18.93      2.92 o 
  -2  15   4       13.99       11.78      2.49 o 
  -1  15   4       17.89       17.97      3.50 o 
   0  15   4        0.09        0.28      2.04 o 
   1  15   4       20.41       24.81      3.85 o 
   2  15   4       54.46       52.57      4.10 o 
   3  15   4       42.41       51.74      5.08 o 
   4  15   4       12.01       17.89      3.17 o 
   5  15   4        0.49        3.71      3.11 o 
   6  15   4       17.68       21.97      3.82 o 
   7  15   4       28.96       32.56      4.94 o 
  -8  16   4       44.77       43.17      6.46 o 
  -7  16   4        0.80        4.91      4.28 o 
  -6  16   4       16.49       20.95      3.28 o 
  -5  16   4       37.11       31.36      4.09 o 
  -4  16   4        0.26        2.28      2.43 o 
  -3  16   4        0.27        1.45      2.71 o 
  -2  16   4       11.87       14.30      4.40 o 
  -1  16   4       25.48       22.59      4.63 o 
   0  16   4       12.58       16.28      3.50 o 
   1  16   4        0.00       -1.33      2.34 o 
   2  16   4        1.41        0.94      2.55 o 
   3  16   4       21.77       28.51      4.26 o 
   4  16   4        9.86       10.98      3.56 o 
   5  16   4       10.63       15.76      3.72 o 
   6  16   4       37.53       43.59      7.38 o 
  -7  17   4        1.47        9.02      3.80 o 
  -6  17   4        4.46        7.99      4.13 o 
  -5  17   4        1.14       13.59      7.87 o 
  -4  17   4        4.91        0.54      2.83 o 
  -3  17   4        6.60        6.94      3.87 o 
  -2  17   4        0.00        2.65      3.22 o 
  -1  17   4        4.65        9.26      4.14 o 
   0  17   4       11.83       10.49      4.40 o 
   1  17   4        2.25        0.44      3.04 o 
   2  17   4        1.43        6.53      4.33 o 
   3  17   4        2.18        1.81      3.86 o 
   4  17   4       50.49       61.72      8.49 o 
   5  17   4        7.19       12.73      4.05 o 
  -5  18   4        0.30       -3.43      3.43 o 
  -4  18   4       21.43       26.34      4.53 o 
  -3  18   4       11.41       20.31      6.01 o 
  -2  18   4        0.28        2.42      3.19 o 
  -1  18   4        6.16       12.13      4.97 o 
   0  18   4       34.66       25.18      4.45 o 
   1  18   4        8.65       10.20      4.72 o 
   2  18   4        5.73        2.87      3.23 o 
   3  18   4        9.14       11.18      4.92 o 
 -15   1   5        2.06        0.88      3.06 o 
 -14   1   5        0.18        3.60      2.78 o 
 -13   1   5       20.48       15.93      3.31 o 
 -12   1   5       49.62       43.00      4.25 o 
 -11   1   5       40.15       39.44      4.06 o 
 -10   1   5        9.73       12.92      4.53 o 
  -9   1   5        3.41        6.58      1.64 o 
  -8   1   5       52.49       62.34      2.95 o 
  -7   1   5      133.50      121.79      3.95 o 
  -6   1   5      564.77      562.34     11.12 o 
  -5   1   5      185.54      174.36      5.35 o 
  -4   1   5      290.50      288.60      7.97 o 
  -3   1   5        0.32        0.72      0.79 o 
  -2   1   5        2.04        2.92      1.14 o 
  -1   1   5        6.44        7.45      0.99 o 
   0   1   5        3.70        6.11      1.24 o 
   1   1   5        6.92        9.91      1.35 o 
   2   1   5      667.48      649.57     12.10 o 
   3   1   5      121.49      125.81      7.56 o 
   4   1   5       33.17       29.52      3.28 o 
   5   1   5        4.04        4.24      1.67 o 
   6   1   5      134.51      126.78      5.05 o 
   7   1   5      292.40      264.36      7.92 o 
   8   1   5        0.28        2.82      2.05 o 
   9   1   5        8.74        6.61      2.09 o 
  10   1   5       25.18       19.95      3.19 o 
  11   1   5        3.60        7.17      4.50 o 
  12   1   5        1.67        2.24      4.34 o 
 -15   2   5       28.98       30.02      5.15 o 
 -14   2   5        2.52        0.52      2.83 o 
 -13   2   5        0.33        2.68      2.39 o 
 -12   2   5        1.45        2.86      2.34 o 
 -11   2   5       79.43       77.03      5.41 o 
 -10   2   5       10.73       12.97      2.94 o 
  -9   2   5       40.36       40.11      2.52 o 
  -8   2   5       21.94       25.73      2.14 o 
  -7   2   5      122.34      124.93      4.10 o 
  -6   2   5       47.02       51.90      2.66 o 
  -5   2   5     1624.21     1611.70     27.67 o 
  -4   2   5        0.01        4.27      1.36 o 
  -3   2   5       10.64        9.86      1.18 o 
  -2   2   5       15.85       10.92      0.94 o 
  -1   2   5       64.12       60.23      2.63 o 
   0   2   5       11.61       12.11      1.48 o 
   1   2   5       11.59        5.85      1.24 o 
   2   2   5       33.70       29.23      2.31 o 
   3   2   5      116.26      129.13      6.59 o 
   4   2   5      115.55      105.51      4.18 o 
   5   2   5      307.52      295.61      8.15 o 
   6   2   5      318.15      308.01      8.59 o 
   7   2   5        1.12        2.58      3.11 o 
   8   2   5       26.84       26.21      4.04 o 
   9   2   5        0.01       -1.66      1.92 o 
  10   2   5        1.47        2.87      2.58 o 
  11   2   5        7.62       10.45      3.84 o 
  12   2   5        7.72        7.61      4.06 o 
 -15   3   5        5.98        6.64      3.80 o 
 -14   3   5       28.78       30.87      4.45 o 
 -13   3   5        2.56        3.66      3.03 o 
 -12   3   5        0.30        2.12      2.11 o 
 -11   3   5        0.40        2.06      2.02 o 
 -10   3   5        2.63        2.29      3.07 o 
  -9   3   5       71.24       75.50      4.12 o 
  -8   3   5        0.28        0.25      1.47 o 
  -7   3   5       76.74       80.51      3.05 o 
  -6   3   5      264.06      253.73      6.89 o 
  -5   3   5        7.74        9.93      1.65 o 
  -4   3   5      143.20      143.93      3.72 o 
  -3   3   5      149.79      144.15      3.41 o 
  -2   3   5        0.72       -0.29      1.23 o 
  -1   3   5        0.92        0.44      1.01 o 
   0   3   5        9.96       13.06      2.09 o 
   1   3   5        2.25        2.57      1.21 o 
   2   3   5        5.31        4.90      1.36 o 
   3   3   5       29.16       34.20      4.18 o 
   4   3   5        7.43       11.58      1.79 o 
   5   3   5      104.12      109.38      4.92 o 
   6   3   5      174.42      168.88      6.06 o 
   7   3   5        9.23       15.06      2.54 o 
   8   3   5        4.66        1.42      1.92 o 
   9   3   5        3.74        5.18      2.12 o 
  10   3   5        1.70        2.40      2.12 o 
  11   3   5        1.84       -1.53      2.95 o 
  12   3   5        1.40        5.08      4.67 o 
 -14   4   5       11.38        9.00      3.77 o 
 -13   4   5        4.75       11.17      3.67 o 
 -12   4   5        5.36       10.45      2.95 o 
 -11   4   5        4.15        3.76      2.42 o 
 -10   4   5      135.14      134.50      6.02 o 
  -9   4   5       86.74       87.14      3.44 o 
  -8   4   5       40.35       48.83      2.74 o 
  -7   4   5       22.57       19.84      2.20 o 
  -6   4   5       55.17       59.39      3.35 o 
  -5   4   5      145.97      126.21      5.51 o 
  -4   4   5        9.70       13.41      1.68 o 
  -3   4   5        0.81        3.58      2.23 o 
  -2   4   5       26.70       22.65      2.55 o 
  -1   4   5      197.24      218.21      5.80 o 
   0   4   5      199.72      214.72      6.95 o 
   1   4   5       68.34       63.79      3.33 o 
   2   4   5        4.76        8.04      1.59 o 
   3   4   5      102.57      111.35      8.66 o 
   4   4   5      425.20      418.58     16.64 o 
   5   4   5      235.00      224.61      7.14 o 
   6   4   5       37.98       34.30      2.63 o 
   7   4   5        7.02       13.96      2.29 o 
   8   4   5        7.32        0.09      1.83 o 
   9   4   5       40.70       38.78      3.46 o 
  10   4   5        1.40        1.43      2.03 o 
  11   4   5       18.74       27.41     10.03 o 
 -14   5   5        1.80        2.31      3.13 o 
 -13   5   5        9.27        7.89      2.90 o 
 -12   5   5       20.51       17.11      3.21 o 
 -11   5   5        0.04        2.31      2.27 o 
 -10   5   5        1.19        0.40      2.08 o 
  -9   5   5      169.55      166.55      5.83 o 
  -8   5   5        6.10        5.02      1.52 o 
  -7   5   5        1.56        3.82      1.59 o 
  -6   5   5      262.22      270.19      7.61 o 
  -5   5   5        0.24        1.91      1.29 o 
  -4   5   5      402.89      404.62      8.03 o 
  -3   5   5        0.78        1.22      0.96 o 
  -2   5   5       26.83       22.72      2.10 o 
  -1   5   5       67.11       69.41      3.31 o 
   0   5   5       16.28       23.60      2.22 o 
   1   5   5        2.53        1.68      1.44 o 
   2   5   5        1.41        1.17      1.30 o 
   3   5   5      176.97      187.64      6.18 o 
   4   5   5      105.74      109.45      6.55 o 
   5   5   5       19.81       21.39      2.49 o 
   6   5   5       89.82       78.21      4.29 o 
   7   5   5       55.80       52.67      3.90 o 
   8   5   5        0.43        0.68      1.84 o 
   9   5   5        0.60       -0.50      1.90 o 
  10   5   5       13.62       12.26      2.86 o 
  11   5   5        1.96       -1.06      3.75 o 
 -14   6   5        0.00        4.41      2.86 o 
 -13   6   5        0.43        6.18      3.35 o 
 -12   6   5       13.05       16.79      3.55 o 
 -11   6   5        0.04        1.81      2.87 o 
 -10   6   5        7.86        9.29      2.40 o 
  -9   6   5        4.85        5.57      1.65 o 
  -8   6   5       34.32       30.26      2.44 o 
  -7   6   5        0.00        0.87      1.45 o 
  -6   6   5       17.20       23.56      3.00 o 
  -5   6   5        9.40       14.16      1.71 o 
  -4   6   5       18.81       13.26      1.58 o 
  -3   6   5       13.23       10.12      1.36 o 
  -2   6   5      258.68      251.23      8.67 o 
  -1   6   5       22.77       30.52      2.80 o 
   0   6   5       92.78       92.17      4.85 o 
   1   6   5       54.02       51.12      3.79 o 
   2   6   5        8.37        9.37      1.96 o 
   3   6   5       55.28       60.19      4.44 o 
   4   6   5       41.40       39.43      2.88 o 
   5   6   5       56.12       58.22      3.83 o 
   6   6   5        2.84        3.79      1.72 o 
   7   6   5       19.61       21.32      2.91 o 
   8   6   5        0.88        1.36      2.03 o 
   9   6   5        0.07        0.85      1.92 o 
  10   6   5        3.99        0.03      2.37 o 
  11   6   5        1.51        2.71      4.03 o 
 -14   7   5        4.54       -2.78      3.34 o 
 -13   7   5        6.40        2.58      2.99 o 
 -12   7   5       26.68       32.01      4.29 o 
 -11   7   5       21.26       15.97      3.00 o 
 -10   7   5       59.87       48.63      4.75 o 
  -9   7   5       27.83       30.99      2.56 o 
  -8   7   5       92.50      101.56      4.08 o 
  -7   7   5      493.71      473.18     10.72 o 
  -6   7   5        0.56        2.07      1.73 o 
  -5   7   5        5.25        6.33      1.77 o 
  -4   7   5      152.99      155.79      4.14 o 
  -3   7   5      677.86      672.97     15.06 o 
  -2   7   5      215.74      227.57      6.35 o 
  -1   7   5        4.71        3.31      1.49 o 
   0   7   5       82.44       88.05      3.70 o 
   1   7   5       15.16       21.21      2.26 o 
   2   7   5      744.34      749.33     20.11 o 
   3   7   5        5.48        6.78      2.69 o 
   4   7   5       21.64       21.95      2.69 o 
   5   7   5       96.16       95.89      4.63 o 
   6   7   5        4.50        3.85      2.10 o 
   7   7   5       33.97       40.65      3.61 o 
   8   7   5       43.72       46.46      3.95 o 
   9   7   5        0.38        0.95      2.20 o 
  10   7   5        0.21       -0.50      2.47 o 
  11   7   5        2.77        5.81      4.59 o 
 -13   8   5       29.16       23.26      3.99 o 
 -12   8   5        8.78        9.11      3.22 o 
 -11   8   5        0.93        3.97      2.66 o 
 -10   8   5       23.57       19.75      2.75 o 
  -9   8   5        1.54        1.69      2.43 o 
  -8   8   5       41.75       39.78      2.59 o 
  -7   8   5        1.29       -0.15      1.27 o 
  -6   8   5        2.04       -1.12      1.60 o 
  -5   8   5       96.77       81.70      3.14 o 
  -4   8   5       52.88       52.61      2.58 o 
  -3   8   5        2.61        5.76      1.75 o 
  -2   8   5      196.12      181.26      5.71 o 
  -1   8   5        0.75       -1.21      1.48 o 
   0   8   5       61.70       72.16      3.40 o 
   1   8   5        0.05       -1.40      1.40 o 
   2   8   5        4.93        4.30      2.50 o 
   3   8   5      135.40      120.51      4.69 o 
   4   8   5        0.11        1.50      1.96 o 
   5   8   5       52.92       52.64      3.70 o 
   6   8   5      123.66      126.05      6.75 o 
   7   8   5        6.65       12.68      2.36 o 
   8   8   5        8.66        7.26      2.52 o 
   9   8   5        7.74       11.27      2.91 o 
  10   8   5       21.48       30.45      4.36 o 
 -13   9   5       37.22       36.96      5.03 o 
 -12   9   5        2.32       -1.45      3.11 o 
 -11   9   5       14.82       16.52      3.44 o 
 -10   9   5        5.81       11.58      2.47 o 
  -9   9   5       34.95       34.78      2.64 o 
  -8   9   5       37.26       39.76      2.70 o 
  -7   9   5        9.75        9.70      1.70 o 
  -6   9   5       15.11       19.49      2.29 o 
  -5   9   5        8.63       10.53      1.53 o 
  -4   9   5        5.83        6.30      1.87 o 
  -3   9   5       11.91       15.08      2.32 o 
  -2   9   5        0.06        1.27      2.14 o 
  -1   9   5        0.17        3.95      3.34 o 
   0   9   5        1.75        1.27      1.95 o 
   1   9   5       14.65       16.97      2.17 o 
   2   9   5       14.04       13.34      2.01 o 
   3   9   5      372.96      353.83     10.68 o 
   4   9   5      333.30      355.76     11.77 o 
   5   9   5        3.17        5.25      3.99 o 
   6   9   5       58.30       55.70      4.13 o 
   7   9   5        0.93       -0.58      2.66 o 
   8   9   5        0.12        0.00      1.75 o 
   9   9   5       21.79       34.20      4.78 o 
  10   9   5       17.57       19.89      4.49 o 
 -12  10   5       17.51       16.90      4.15 o 
 -11  10   5       14.78       16.57      4.80 o 
 -10  10   5       22.66       24.81      3.40 o 
  -9  10   5       14.26       20.37      3.04 o 
  -8  10   5        8.84       11.13      2.51 o 
  -7  10   5       27.40       22.80      2.69 o 
  -6  10   5        4.61        9.13      2.93 o 
  -5  10   5       82.54       83.12      4.36 o 
  -4  10   5       84.61       88.84      6.20 o 
  -3  10   5       96.79       92.55      4.74 o 
  -2  10   5        2.95        3.24      2.11 o 
  -1  10   5        4.31       11.25      4.84 o 
   0  10   5        2.05        7.75      2.30 o 
   1  10   5       53.11       53.04      4.48 o 
   2  10   5       14.65       14.78      2.94 o 
   3  10   5      104.27      103.15      5.61 o 
   4  10   5      279.36      261.36     10.46 o 
   5  10   5       22.52       19.07      3.70 o 
   6  10   5        0.69        2.95      3.22 o 
   7  10   5       17.96       22.59      3.93 o 
   8  10   5        3.82        3.15      2.64 o 
   9  10   5       72.00       72.33      6.41 o 
 -12  11   5       68.47       67.98      7.63 o 
 -11  11   5       28.36       33.90      9.37 o 
 -10  11   5        0.07       -2.58      2.88 o 
  -9  11   5       84.99       80.71      4.48 o 
  -8  11   5       64.53       71.24      4.63 o 
  -7  11   5        0.42        3.58      2.18 o 
  -6  11   5       59.01       61.85      4.65 o 
  -5  11   5       10.36       17.26      3.85 o 
  -4  11   5       24.92       33.24      4.26 o 
  -3  11   5       17.61       21.14      3.95 o 
  -2  11   5       91.12       82.87      4.89 o 
  -1  11   5       50.22       58.72      5.01 o 
   0  11   5       33.84       34.70      3.64 o 
   1  11   5       35.19       31.22      3.56 o 
   2  11   5      343.79      326.61     11.81 o 
   3  11   5        1.37       -1.34      2.27 o 
   4  11   5      151.28      141.61      7.62 o 
   5  11   5      123.52      124.29      7.61 o 
   6  11   5       53.98       55.16      7.94 o 
   7  11   5       10.61       18.32      3.94 o 
   8  11   5        1.97        8.89      4.78 o 
   9  11   5        0.15        5.48      3.63 o 
 -11  12   5        0.20       -0.04      3.23 o 
 -10  12   5       13.54       13.12      4.26 o 
  -9  12   5       41.75       30.11      8.66 o 
  -8  12   5       32.45       36.86      4.25 o 
  -7  12   5        0.29        0.19      1.74 o 
  -6  12   5        3.11        6.34      2.39 o 
  -5  12   5       10.90       18.81      2.99 o 
  -4  12   5        4.63        4.40      2.36 o 
  -3  12   5       11.31       17.20      3.55 o 
  -2  12   5        0.08        1.22      2.90 o 
  -1  12   5       21.15       25.83      3.29 o 
   0  12   5       20.33       22.11      4.00 o 
   1  12   5       19.13       28.20      3.63 o 
   2  12   5        4.68        3.66      2.73 o 
   3  12   5        0.46        1.00      2.53 o 
   4  12   5       10.30       11.06      3.44 o 
   5  12   5        3.42        3.29      2.95 o 
   6  12   5        0.01        8.74      3.32 o 
   7  12   5        6.20        1.39      2.77 o 
   8  12   5       10.23       10.01      4.06 o 
 -10  13   5        1.64        0.11      5.43 o 
  -9  13   5        1.10       -0.44      2.50 o 
  -8  13   5       66.41       62.65      4.85 o 
  -7  13   5       73.00       77.05      5.05 o 
  -6  13   5       62.77       70.80      5.27 o 
  -5  13   5       32.87       35.89      4.10 o 
  -4  13   5       60.80       72.82      5.51 o 
  -3  13   5       10.45       12.55      3.44 o 
  -2  13   5       69.37       70.23      5.62 o 
  -1  13   5        1.96        6.72      3.44 o 
   0  13   5       25.39       22.44      3.58 o 
   1  13   5        0.16        3.34      3.14 o 
   2  13   5       19.97       20.42      3.58 o 
   3  13   5        0.88        1.62      2.16 o 
   4  13   5        1.84        5.91      3.17 o 
   5  13   5       13.46       10.41      3.37 o 
   6  13   5       13.12       18.96      3.76 o 
   7  13   5       22.52       35.69      5.17 o 
  -9  14   5      121.33      115.35      7.97 o 
  -8  14   5        8.90        9.29      3.41 o 
  -7  14   5        8.61       10.67      2.90 o 
  -6  14   5       27.23       24.84      3.93 o 
  -5  14   5       67.84       67.95      5.32 o 
  -4  14   5        9.02       12.25      3.95 o 
  -3  14   5       18.43       18.34      3.54 o 
  -2  14   5        4.04       11.47      3.85 o 
  -1  14   5       75.30       70.47      5.40 o 
   0  14   5       56.85       59.53      5.04 o 
   1  14   5       43.57       50.29      4.60 o 
   2  14   5        9.87        6.00      2.92 o 
   3  14   5       33.57       30.65      3.53 o 
   4  14   5        0.20       -0.96      2.48 o 
   5  14   5        3.11        4.16      3.25 o 
   6  14   5        0.21       -2.95      2.95 o 
  -8  15   5       36.58       38.51      5.79 o 
  -7  15   5        4.39        6.18      3.40 o 
  -6  15   5       46.55       47.89      7.09 o 
  -5  15   5        3.20        4.30      3.02 o 
  -4  15   5       36.17       30.99      4.12 o 
  -3  15   5       27.82       23.39      4.27 o 
  -2  15   5       65.02       64.61      6.03 o 
  -1  15   5      156.96      151.85      8.72 o 
   0  15   5       30.35       29.10      4.62 o 
   1  15   5        0.04        3.56      3.00 o 
   2  15   5        4.32        2.21      2.43 o 
   3  15   5        0.04        3.40      4.16 o 
   4  15   5        2.35       -1.05      2.57 o 
   5  15   5        2.55        8.51      3.81 o 
  -7  16   5        4.61        5.35      3.39 o 
  -6  16   5        9.69        6.82      3.23 o 
  -5  16   5        0.01        3.41      3.13 o 
  -4  16   5        7.82        3.62      2.67 o 
  -3  16   5        1.05        8.02      4.32 o 
  -2  16   5       21.47       26.99      4.16 o 
  -1  16   5        0.02        2.88      2.82 o 
   0  16   5       28.25       31.19      4.74 o 
   1  16   5        6.69        4.44      2.72 o 
   2  16   5        6.54        9.48      3.69 o 
   3  16   5        0.11        1.23      2.94 o 
   4  16   5       43.12       40.13      4.84 o 
  -5  17   5        1.20        4.17      3.95 o 
  -4  17   5        7.52        4.47      3.68 o 
  -3  17   5        0.54        2.69      3.30 o 
  -2  17   5        0.29       -2.36      3.97 o 
  -1  17   5        0.11        2.65      3.89 o 
   0  17   5        3.20        0.51      3.53 o 
   1  17   5        3.53        3.45      4.11 o 
   2  17   5       31.17       32.86      5.69 o 
 -14   0   6       39.93       28.98      7.35 o 
 -13   0   6       71.03       61.55      7.15 o 
 -12   0   6        0.06        0.24      2.50 o 
 -11   0   6       17.96       12.15      4.01 o 
 -10   0   6        4.90       10.80      8.26 o 
  -9   0   6        0.34        3.32      3.68 o 
  -8   0   6       43.31       41.55      3.98 o 
  -7   0   6      362.26      326.56     14.93 o 
  -6   0   6     3528.59     3603.48    124.12 o 
  -5   0   6     1194.21     1083.74     48.22 o 
  -4   0   6       70.00       82.71      6.94 o 
  -3   0   6        6.22        3.59      1.48 o 
  -2   0   6        0.12        2.38      2.66 o 
  -1   0   6       53.62       64.92      6.45 o 
   0   0   6      167.24      149.37      9.47 o 
   1   0   6       80.84       82.06      7.44 o 
   2   0   6        0.31        1.98      3.18 o 
   3   0   6        4.27        4.50      2.79 o 
   4   0   6      214.02      214.80     39.19 o 
   5   0   6       36.16       33.79      6.61 o 
   6   0   6        3.03        5.24      3.07 o 
   7   0   6        2.95        8.33      4.23 o 
   8   0   6        0.37       -1.49      3.59 o 
   9   0   6        6.93        7.79      4.51 o 
  10   0   6       43.95       54.06      8.50 o 
 -14   1   6        0.03        3.92      2.99 o 
 -13   1   6        1.08        1.87      2.49 o 
 -12   1   6        0.38        5.37      2.66 o 
 -11   1   6       32.15       33.32      4.09 o 
 -10   1   6        0.13        2.60      2.15 o 
  -9   1   6        4.62        2.98      1.46 o 
  -8   1   6        3.83        4.07      1.60 o 
  -7   1   6       13.95       19.37      2.38 o 
  -6   1   6       36.19       34.08      3.27 o 
  -5   1   6        0.02        0.02      1.73 o 
  -4   1   6        3.41        4.16      1.41 o 
  -3   1   6        6.82       10.58      1.94 o 
  -2   1   6        6.21        7.05      1.58 o 
  -1   1   6       13.89       13.98      1.51 o 
   0   1   6        0.01        1.15      1.65 o 
   1   1   6        6.98       17.16      5.28 o 
   2   1   6        7.55       13.15      2.84 o 
   3   1   6        3.80        3.87      2.38 o 
   4   1   6       23.21       32.62      5.80 o 
   5   1   6       71.26       80.68      6.82 o 
   6   1   6        5.49       10.17      3.24 o 
   7   1   6        2.12        2.79      3.24 o 
   8   1   6        6.87       10.65      3.44 o 
   9   1   6        6.19       11.69      3.47 o 
  10   1   6        2.89        4.73      4.42 o 
 -14   2   6        2.97        9.83      4.09 o 
 -13   2   6        1.35        0.23      3.04 o 
 -12   2   6       47.10       43.58      4.05 o 
 -11   2   6        2.38        3.36      2.69 o 
 -10   2   6        0.04        1.61      2.25 o 
  -9   2   6       10.48       12.27      1.91 o 
  -8   2   6       65.23       65.01      3.80 o 
  -7   2   6      162.51      154.17      5.17 o 
  -6   2   6       41.01       31.58      2.38 o 
  -5   2   6        0.10        2.44      1.60 o 
  -4   2   6       52.57       48.87      2.89 o 
  -3   2   6        6.59       14.84      2.51 o 
  -2   2   6        0.01       -0.68      1.20 o 
  -1   2   6      114.58      128.51      4.75 o 
   0   2   6      156.68      150.01      5.92 o 
   1   2   6      171.43      161.01      6.56 o 
   2   2   6        1.24        0.17      2.42 o 
   3   2   6       25.80       28.46      2.93 o 
   4   2   6        0.16        2.83      2.50 o 
   5   2   6       45.28       52.02      4.54 o 
   6   2   6        9.63       12.00      2.86 o 
   7   2   6        2.15        1.01      2.07 o 
   8   2   6        1.57        3.35      2.81 o 
   9   2   6        0.46       -2.06      2.71 o 
  10   2   6        3.00        4.39      4.65 o 
 -14   3   6        5.88       10.99      4.09 o 
 -13   3   6       24.80       32.63      4.68 o 
 -12   3   6       10.78       10.67      4.12 o 
 -11   3   6        0.28        3.44      3.10 o 
 -10   3   6       10.33       15.99      3.47 o 
  -9   3   6        0.32        0.30      1.51 o 
  -8   3   6        7.53        5.30      1.80 o 
  -7   3   6       89.63       89.17      4.37 o 
  -6   3   6       94.61       94.33      3.41 o 
  -5   3   6       58.77       55.72      2.77 o 
  -4   3   6        6.44        8.55      1.85 o 
  -3   3   6       10.28        8.67      1.86 o 
  -2   3   6      239.55      206.91      5.99 o 
  -1   3   6       20.95       25.47      2.57 o 
   0   3   6      259.55      215.38      6.16 o 
   1   3   6        2.85        5.59      3.04 o 
   2   3   6       12.17       19.38      2.24 o 
   3   3   6        7.15        6.93      1.97 o 
   4   3   6       51.84       57.92      4.69 o 
   5   3   6      391.63      393.50     19.03 o 
   6   3   6      394.02      363.00     13.26 o 
   7   3   6        7.63        3.84      2.21 o 
   8   3   6        0.04        2.67      2.32 o 
   9   3   6        0.22       -0.46      2.33 o 
  10   3   6        2.62        7.79      3.97 o 
 -13   4   6        0.15        4.85      4.06 o 
 -12   4   6        4.80        0.56      2.47 o 
 -11   4   6       39.52       42.69      4.07 o 
 -10   4   6        6.77        8.73      3.00 o 
  -9   4   6        0.00       -0.74      1.53 o 
  -8   4   6        0.33        0.80      1.73 o 
  -7   4   6        7.06       10.69      2.08 o 
  -6   4   6       16.30       19.96      2.22 o 
  -5   4   6        1.04        2.54      1.89 o 
  -4   4   6        5.37       11.27      2.12 o 
  -3   4   6       40.96       54.01      3.20 o 
  -2   4   6       44.78       40.63      4.18 o 
  -1   4   6      118.94      123.52      4.77 o 
   0   4   6       36.90       35.38      5.47 o 
   1   4   6        3.87        6.08      1.87 o 
   2   4   6        7.86        9.80      2.25 o 
   3   4   6       14.69       11.97      1.77 o 
   4   4   6       56.82       57.51      4.52 o 
   5   4   6      204.24      218.77     14.06 o 
   6   4   6      168.18      160.65     10.75 o 
   7   4   6       24.50       23.21      3.16 o 
   8   4   6        0.31        0.88      2.08 o 
   9   4   6        1.80       -1.62      2.70 o 
  10   4   6       14.36       18.75      4.76 o 
 -13   5   6       24.92       30.60      7.26 o 
 -12   5   6        2.70        5.62      2.65 o 
 -11   5   6        5.53        3.40      2.64 o 
 -10   5   6       10.21        8.55      2.60 o 
  -9   5   6        1.05        1.47      1.75 o 
  -8   5   6       43.97       47.98      2.98 o 
  -7   5   6        1.07        4.65      1.63 o 
  -6   5   6        5.31        5.08      1.58 o 
  -5   5   6        5.23       12.65      2.56 o 
  -4   5   6       90.14       95.12      4.01 o 
  -3   5   6       51.11       46.05      3.59 o 
  -2   5   6       21.33       21.90      2.34 o 
  -1   5   6        0.42        0.43      1.45 o 
   0   5   6       25.58       22.31      2.16 o 
   1   5   6        0.06        1.55      2.89 o 
   2   5   6        0.37       -0.65      1.48 o 
   3   5   6        1.27        1.81      1.73 o 
   4   5   6       22.01       21.89      2.85 o 
   5   5   6        0.88        2.37      2.18 o 
   6   5   6        3.40        9.46      2.65 o 
   7   5   6       11.92        7.75      3.58 o 
   8   5   6        1.14        1.51      2.53 o 
   9   5   6        0.03       -0.89      2.58 o 
  10   5   6        0.00        7.05      3.86 o 
 -13   6   6       27.02       24.96      4.09 o 
 -12   6   6       32.42       24.81      3.86 o 
 -11   6   6       47.56       41.52      4.42 o 
 -10   6   6       23.05       23.14      4.40 o 
  -9   6   6        5.61       10.08      2.04 o 
  -8   6   6       33.03       31.92      2.67 o 
  -7   6   6        8.84        6.09      1.62 o 
  -6   6   6       26.57       26.11      2.60 o 
  -5   6   6       30.81       31.66      2.95 o 
  -4   6   6       34.87       26.61      3.17 o 
  -3   6   6        4.76        4.63      1.76 o 
  -2   6   6        0.28        1.07      1.60 o 
  -1   6   6      366.69      335.44      9.09 o 
   0   6   6       11.31       24.97      3.44 o 
   1   6   6        9.24       17.80      3.44 o 
   2   6   6       20.14       23.23      2.43 o 
   3   6   6       15.59       16.07      2.53 o 
   4   6   6      214.65      207.38      7.54 o 
   5   6   6        4.50        4.83      2.22 o 
   6   6   6       20.69       19.53      4.11 o 
   7   6   6        6.07        7.13      2.45 o 
   8   6   6        1.72        0.50      2.02 o 
   9   6   6       18.18       18.54      3.92 o 
 -13   7   6        0.00       -0.49      2.86 o 
 -12   7   6       13.10       16.31      3.44 o 
 -11   7   6        0.34        3.03      2.68 o 
 -10   7   6        4.15        4.35      2.58 o 
  -9   7   6       12.87       13.51      2.96 o 
  -8   7   6        1.17        4.26      2.79 o 
  -7   7   6       35.89       35.70      2.48 o 
  -6   7   6        0.02        1.04      1.66 o 
  -5   7   6       12.64       17.85      2.15 o 
  -4   7   6        1.19        6.70      2.37 o 
  -3   7   6       33.70       29.05      3.41 o 
  -2   7   6        0.02        2.42      2.25 o 
  -1   7   6        1.12        2.02      1.48 o 
   0   7   6        5.17        4.28      2.39 o 
   1   7   6       42.38       40.45      3.60 o 
   2   7   6       22.35       22.26      2.43 o 
   3   7   6       95.54       91.95      4.82 o 
   4   7   6       14.18       14.97      2.46 o 
   5   7   6       51.17       50.30      3.89 o 
   6   7   6       13.15       11.66      2.61 o 
   7   7   6        1.54        1.29      1.83 o 
   8   7   6        2.11        3.77      2.97 o 
   9   7   6        0.31        0.18      2.51 o 
 -12   8   6       13.62       18.13      4.18 o 
 -11   8   6        8.17       15.49      3.40 o 
 -10   8   6        3.39        5.03      2.62 o 
  -9   8   6       10.21       15.08      2.35 o 
  -8   8   6        1.35        1.21      1.42 o 
  -7   8   6       22.03       21.52      2.74 o 
  -6   8   6        0.36        3.06      3.35 o 
  -5   8   6       50.20       52.80      3.52 o 
  -4   8   6      131.09      135.07      5.40 o 
  -3   8   6       39.04       36.87      3.26 o 
  -2   8   6       14.36       18.16      3.42 o 
  -1   8   6       82.36       86.47      4.14 o 
   0   8   6       47.03       48.29      3.53 o 
   1   8   6       30.25       32.04      2.88 o 
   2   8   6      117.02      116.89      6.29 o 
   3   8   6      189.10      196.29      8.65 o 
   4   8   6      104.96       96.32      4.97 o 
   5   8   6       29.00       30.25      3.51 o 
   6   8   6        0.84       -1.68      2.35 o 
   7   8   6        1.63        2.41      2.32 o 
   8   8   6        1.87       10.33      7.11 o 
   9   8   6        1.66        3.61      4.60 o 
 -12   9   6       14.40       18.66      5.49 o 
 -11   9   6        1.50        0.61      4.37 o 
 -10   9   6        0.23        6.00      3.16 o 
  -9   9   6       17.87       16.33      3.45 o 
  -8   9   6        3.38        3.79      2.45 o 
  -7   9   6        0.87        2.64      2.58 o 
  -6   9   6        2.50        1.31      1.94 o 
  -5   9   6        7.49        3.84      2.26 o 
  -4   9   6        7.06       10.21      2.88 o 
  -3   9   6        4.80        6.22      4.01 o 
  -2   9   6      103.21       95.53      5.88 o 
  -1   9   6        0.50        3.09      2.88 o 
   0   9   6       37.70       41.09      3.87 o 
   1   9   6       65.59       61.39      5.09 o 
   2   9   6        2.03        1.78      2.38 o 
   3   9   6       19.73       22.10      3.51 o 
   4   9   6        4.11        6.44      3.08 o 
   5   9   6       10.98       16.82      3.32 o 
   6   9   6        0.36        3.67      4.98 o 
   7   9   6       36.08       39.77      4.60 o 
   8   9   6       20.86       32.48      6.47 o 
 -11  10   6       11.52       15.11      5.84 o 
 -10  10   6        1.57        3.60      3.25 o 
  -9  10   6        0.14        5.62      5.44 o 
  -8  10   6        0.31       -0.36      2.35 o 
  -7  10   6       13.99       18.00      3.52 o 
  -6  10   6       54.62       52.60      6.03 o 
  -5  10   6       35.19       27.73      4.06 o 
  -4  10   6        3.00        5.66      2.86 o 
  -3  10   6        1.52        2.96      2.65 o 
  -2  10   6        3.27        5.71      3.05 o 
  -1  10   6       50.29       52.55      4.88 o 
   0  10   6        0.47       -2.16      2.56 o 
   1  10   6        3.22        2.11      2.40 o 
   2  10   6       16.37       17.47      3.40 o 
   3  10   6        1.14       -1.88      2.66 o 
   4  10   6        4.52        6.48      2.99 o 
   5  10   6       16.70       28.70      4.08 o 
   6  10   6       25.61       25.21      4.03 o 
   7  10   6        0.53       -1.35      3.01 o 
   8  10   6        1.30        2.44      4.23 o 
 -10  11   6        3.72        2.89     10.51 o 
  -9  11   6       59.06       53.98      6.14 o 
  -8  11   6       45.53       50.85      5.79 o 
  -7  11   6        3.38        3.42      2.55 o 
  -6  11   6       11.92       23.03      3.98 o 
  -5  11   6        0.41        1.67      3.21 o 
  -4  11   6       86.90       84.53      6.78 o 
  -3  11   6      106.05      100.55      6.29 o 
  -2  11   6        3.85       10.88      2.71 o 
  -1  11   6        0.30       -1.84      2.61 o 
   0  11   6       11.65       11.51      3.34 o 
   1  11   6       16.39       27.20      4.19 o 
   2  11   6       14.51       13.82      3.64 o 
   3  11   6        1.67        5.48      2.82 o 
   4  11   6        0.03       -2.55      2.60 o 
   5  11   6        7.01        6.20      3.03 o 
   6  11   6       20.48       27.55      4.76 o 
   7  11   6        0.54       -0.48      2.38 o 
 -10  12   6       33.36       23.37      6.51 o 
  -9  12   6       61.01       61.53      7.26 o 
  -8  12   6       62.00       68.78      5.89 o 
  -7  12   6       55.84       48.53      5.23 o 
  -6  12   6        4.80        6.04      2.92 o 
  -5  12   6        5.31        6.12      4.59 o 
  -4  12   6      123.39      135.25      7.73 o 
  -3  12   6       38.10       33.44      4.59 o 
  -2  12   6       55.15       64.01      6.58 o 
  -1  12   6       90.25       92.32      7.19 o 
   0  12   6      132.63      135.37      8.17 o 
   1  12   6       62.10       58.14      5.91 o 
   2  12   6        0.20       -2.05      2.94 o 
   3  12   6        6.32        7.55      4.63 o 
   4  12   6        9.26        4.72      3.38 o 
   5  12   6        0.96        1.11      2.65 o 
   6  12   6        3.91        2.34      3.29 o 
  -9  13   6        5.19       -0.59      4.17 o 
  -8  13   6       13.45       14.52      3.95 o 
  -7  13   6       28.12       30.60      4.91 o 
  -6  13   6        2.34        3.26      2.83 o 
  -5  13   6       26.73       32.53      4.24 o 
  -4  13   6       20.96       22.29      4.13 o 
  -3  13   6       49.16       56.17      6.51 o 
  -2  13   6      157.09      155.84      9.27 o 
  -1  13   6       15.91       14.09      3.50 o 
   0  13   6       33.32       45.49      9.01 o 
   1  13   6      107.82      102.99      7.00 o 
   2  13   6       18.28       26.95      4.43 o 
   3  13   6        0.87        3.54      3.03 o 
   4  13   6       13.98       12.07      3.56 o 
   5  13   6       12.10       14.42      4.02 o 
  -8  14   6       19.39       13.50      4.62 o 
  -7  14   6       27.38       26.87      4.00 o 
  -6  14   6      139.76      139.12      8.31 o 
  -5  14   6       84.59       82.50      6.83 o 
  -4  14   6        5.69        4.07      2.66 o 
  -3  14   6       17.85       14.13      3.37 o 
  -2  14   6       47.44       51.97      4.76 o 
  -1  14   6       17.35       14.21      3.23 o 
   0  14   6        8.47        3.91      3.21 o 
   1  14   6       16.84       17.27      4.40 o 
   2  14   6        7.41        7.16      3.07 o 
   3  14   6        4.22       10.79      5.98 o 
   4  14   6        8.03        6.93      3.82 o 
  -6  15   6        0.03        0.53      2.96 o 
  -5  15   6       17.53       12.24      3.99 o 
  -4  15   6        0.43        6.28      5.01 o 
  -3  15   6        0.01       -2.41      3.19 o 
  -2  15   6       16.81       18.42      3.73 o 
  -1  15   6       11.66       17.67      4.28 o 
   0  15   6       48.74       49.37      5.73 o 
   1  15   6        0.04       -0.27      2.48 o 
   2  15   6        0.55        0.88      2.66 o 
  -3  16   6        0.04       -0.27      2.35 o 
  -2  16   6        5.94        4.08      2.96 o 
  -1  16   6        0.13        3.78      3.25 o 
 -13   1   7       20.67       21.81      4.54 o 
 -12   1   7        3.94        1.28      2.32 o 
 -11   1   7        0.64       -1.72      2.56 o 
 -10   1   7       44.92       46.21      6.44 o 
  -9   1   7       14.94       18.58      2.59 o 
  -8   1   7       26.07       28.67      3.50 o 
  -7   1   7       21.91       19.29      2.19 o 
  -6   1   7        3.61        7.49      3.76 o 
  -5   1   7       33.18       36.05      3.41 o 
  -4   1   7        0.16        3.95      3.17 o 
  -3   1   7        1.25        3.84      2.59 o 
  -2   1   7        0.09       -1.20      2.14 o 
  -1   1   7        9.51        7.21      2.58 o 
   0   1   7       44.92       52.36      4.36 o 
   1   1   7       62.32       71.30      5.01 o 
   2   1   7        3.41        2.79      2.44 o 
   3   1   7       26.55       34.69      4.00 o 
   4   1   7       24.30       25.80      3.74 o 
   5   1   7       50.46       49.01      4.68 o 
   6   1   7       15.60       13.68      3.35 o 
   7   1   7       11.17       13.67      4.31 o 
   8   1   7        5.17        5.38      4.45 o 
 -12   2   7        2.62        0.50      2.38 o 
 -11   2   7       13.62       19.70      3.08 o 
 -10   2   7       25.33       28.21      4.02 o 
  -9   2   7        2.32        4.44      2.39 o 
  -8   2   7       85.11       75.73      4.30 o 
  -7   2   7      159.34      134.35      5.95 o 
  -6   2   7       62.00       65.41      5.01 o 
  -5   2   7        7.18        8.06      2.00 o 
  -4   2   7        0.27        2.63      1.59 o 
  -3   2   7        7.34       11.78      2.65 o 
  -2   2   7        1.09        0.55      1.81 o 
  -1   2   7       38.59       44.88      4.08 o 
   0   2   7        1.60        5.40      2.51 o 
   1   2   7       14.04       12.72      2.89 o 
   2   2   7        0.08       -0.12      2.36 o 
   3   2   7      121.14      120.60      7.25 o 
   4   2   7       92.53       83.75      6.68 o 
   5   2   7        3.96        7.61      4.65 o 
   6   2   7        0.87        1.75      2.38 o 
   7   2   7        6.32        5.73      3.58 o 
   8   2   7        0.36        1.98      2.98 o 
 -12   3   7        2.70        4.06      3.58 o 
 -11   3   7        0.69        1.38      2.87 o 
 -10   3   7        5.50        5.16      3.12 o 
  -9   3   7        4.98        3.75      1.78 o 
  -8   3   7       40.89       39.57      3.46 o 
  -7   3   7        0.28        1.00      1.74 o 
  -6   3   7       55.44       62.24      4.08 o 
  -5   3   7        9.95        6.46      2.12 o 
  -4   3   7        2.15        4.34      1.95 o 
  -3   3   7        0.09       -0.49      1.32 o 
  -2   3   7        5.98        8.36      2.23 o 
  -1   3   7        6.73        6.64      2.83 o 
   0   3   7       13.20       14.96      4.84 o 
   1   3   7        2.23        2.27      2.20 o 
   2   3   7        0.21       -0.41      1.97 o 
   3   3   7       27.14       24.46      3.59 o 
   4   3   7       63.62       60.64      6.50 o 
   5   3   7        0.03        0.71      4.43 o 
   6   3   7       15.86       17.21      3.80 o 
   7   3   7        1.05        9.64      6.44 o 
   8   3   7        0.75        3.60      2.93 o 
 -12   4   7       30.20       26.37      4.08 o 
 -11   4   7        0.55       -1.67      3.00 o 
 -10   4   7        1.84        0.86      2.79 o 
  -9   4   7        2.95       -0.24      1.69 o 
  -8   4   7       34.11       33.70      3.24 o 
  -7   4   7        1.48        3.84      2.24 o 
  -6   4   7        0.01        4.64      2.95 o 
  -5   4   7       21.43       24.11      3.03 o 
  -4   4   7        7.60       13.59      2.68 o 
  -3   4   7       11.20       13.17      2.50 o 
  -2   4   7       72.87       51.76      5.61 o 
  -1   4   7       44.98       39.97      3.12 o 
   0   4   7        0.00       -1.08      2.08 o 
   1   4   7        7.45       16.30      2.77 o 
   2   4   7       20.91       19.80      3.34 o 
   3   4   7       96.94       98.05      6.52 o 
   4   4   7        1.39        1.23      2.68 o 
   5   4   7       25.16       22.27      3.36 o 
   6   4   7        0.46        1.23      3.00 o 
   7   4   7        7.20        7.23      3.50 o 
   8   4   7        0.03        0.63      2.59 o 
 -12   5   7       12.25       10.71      5.27 o 
 -11   5   7        7.99       11.29      3.91 o 
 -10   5   7        4.00        1.25      3.69 o 
  -9   5   7       35.01       39.09      3.44 o 
  -8   5   7       29.31       18.17      3.26 o 
  -7   5   7        4.41        5.77      2.19 o 
  -6   5   7       29.44       30.32      3.19 o 
  -5   5   7        8.46        6.38      2.64 o 
  -4   5   7        1.79        2.68      1.91 o 
  -3   5   7       17.51       14.49      2.37 o 
  -2   5   7        7.24        9.39      3.63 o 
  -1   5   7        0.00        5.32      2.86 o 
   0   5   7       41.49       35.84      3.06 o 
   1   5   7       17.61       21.43      3.53 o 
   2   5   7        4.47        4.78      2.53 o 
   3   5   7       23.50       21.31      3.62 o 
   4   5   7       12.58       10.80      3.18 o 
   5   5   7       16.86       19.03      3.97 o 
   6   5   7        5.49        4.03      2.98 o 
   7   5   7        0.48        4.29      3.31 o 
   8   5   7        4.75        8.83      3.86 o 
 -12   6   7        4.56        2.40      4.40 o 
 -11   6   7        0.74        3.50      3.96 o 
 -10   6   7        1.88        4.71      5.34 o 
  -9   6   7        1.25        3.71      2.17 o 
  -8   6   7        0.22       -0.86      1.84 o 
  -7   6   7        5.89        6.53      2.13 o 
  -6   6   7        6.59        4.58      2.08 o 
  -5   6   7        1.22        1.83      1.96 o 
  -4   6   7       16.91       14.23      3.28 o 
  -3   6   7        5.66        2.94      2.01 o 
  -2   6   7       39.88       39.45      3.16 o 
  -1   6   7       19.51       20.28      2.79 o 
   0   6   7       11.07       18.32      3.96 o 
   1   6   7        9.04       13.52      2.29 o 
   2   6   7       18.50       22.41      3.44 o 
   3   6   7       18.40       23.01      4.01 o 
   4   6   7        3.27        0.57      2.93 o 
   5   6   7       10.90        7.40      3.28 o 
   6   6   7        0.14        0.07      2.36 o 
   7   6   7        0.19        0.30      2.24 o 
 -11   7   7        9.78       15.21      6.14 o 
 -10   7   7       19.34       24.32      4.53 o 
  -9   7   7       18.84       18.02      2.94 o 
  -8   7   7       24.22       20.95      2.83 o 
  -7   7   7        0.35        2.84      1.73 o 
  -6   7   7       64.00       58.09      4.15 o 
  -5   7   7      113.97      113.73      5.43 o 
  -4   7   7       43.82       45.52      3.67 o 
  -3   7   7        0.00        4.39      3.30 o 
  -2   7   7        1.34        2.45      2.42 o 
  -1   7   7       21.34       21.47      2.97 o 
   0   7   7       98.35       94.67      4.73 o 
   1   7   7       52.64       50.53      3.63 o 
   2   7   7        1.23        8.73      3.14 o 
   3   7   7        1.71       -0.24      2.27 o 
   4   7   7        9.99        7.96      2.84 o 
   5   7   7        0.61        4.28      2.64 o 
   6   7   7        5.87        4.86      4.15 o 
   7   7   7        0.88       -0.01      3.15 o 
 -11   8   7        0.32       -2.60      3.71 o 
 -10   8   7        0.00       -0.80      3.00 o 
  -9   8   7        0.24        0.88      2.97 o 
  -8   8   7       15.50       12.25      4.53 o 
  -7   8   7       11.65       12.48      3.33 o 
  -6   8   7       11.26       11.51      3.04 o 
  -5   8   7       22.39       33.69      5.11 o 
  -4   8   7        3.64        3.12      3.02 o 
  -3   8   7        0.00        4.05      4.57 o 
  -2   8   7       36.29       33.49      6.87 o 
  -1   8   7        0.02        1.08      1.96 o 
   0   8   7       18.17       20.24      3.05 o 
   1   8   7        3.09        0.71      2.25 o 
   2   8   7       45.76       49.53      4.41 o 
   3   8   7        7.22       13.10      4.54 o 
   4   8   7        7.10        9.52      5.97 o 
   5   8   7        5.15        3.14      3.90 o 
   6   8   7        0.00        8.29      4.23 o 
 -10   9   7        2.58        0.85      4.16 o 
  -9   9   7        0.49        0.98      2.46 o 
  -8   9   7       11.81       19.41      5.90 o 
  -7   9   7        6.98       11.53      4.60 o 
  -6   9   7        0.32       -1.13      2.38 o 
  -5   9   7        0.04        2.37      2.79 o 
  -4   9   7        0.10       -1.64      2.44 o 
  -3   9   7        3.40        5.28      2.86 o 
  -2   9   7        1.60        1.69      2.56 o 
  -1   9   7        1.67        6.12      4.39 o 
   0   9   7        6.25        7.36      2.74 o 
   1   9   7      149.12      150.28      7.96 o 
   2   9   7      104.20       91.83      6.48 o 
   3   9   7        5.92        7.10      3.40 o 
   4   9   7        8.99       12.09      7.08 o 
   5   9   7        8.94       12.27      5.23 o 
   6   9   7        4.68        7.93      4.74 o 
  -9  10   7        9.62       11.29      5.33 o 
  -8  10   7        0.11        7.39      4.26 o 
  -7  10   7        1.94       10.52      7.16 o 
  -6  10   7       21.12       21.69      3.48 o 
  -5  10   7       51.27       53.82      4.57 o 
  -4  10   7        4.12        3.18      2.88 o 
  -3  10   7        1.55        0.34      2.66 o 
  -2  10   7        8.65        8.38      3.24 o 
  -1  10   7        5.27        2.47      3.70 o 
   0  10   7       44.52       51.92      5.38 o 
   1  10   7       85.00       80.03      6.17 o 
   2  10   7       50.92       45.58      5.20 o 
   3  10   7        8.10        9.79      4.87 o 
   4  10   7        4.22        2.77      3.60 o 
   5  10   7        0.75        1.24      4.81 o 
  -8  11   7        0.13       -3.47      3.58 o 
  -7  11   7        4.62        4.88      3.66 o 
  -6  11   7        0.16       -2.55      2.61 o 
  -5  11   7       14.42       26.81      4.61 o 
  -4  11   7       31.71       27.37      4.36 o 
  -3  11   7       46.96       47.78      5.51 o 
  -2  11   7        0.98        4.71      3.17 o 
  -1  11   7       11.32       27.39      4.38 o 
   0  11   7       54.49       58.61      5.13 o 
   1  11   7       18.31       19.71      3.82 o 
   2  11   7       52.51       61.01      7.39 o 
   3  11   7       68.07       68.89      6.65 o 
   4  11   7       15.31        6.70      4.66 o 
  -7  12   7        7.28       11.92      3.40 o 
  -6  12   7        8.81       11.72      3.51 o 
  -5  12   7        3.39        6.50      5.08 o 
  -4  12   7        0.40       -1.81      3.02 o 
  -3  12   7        3.28        3.06      3.23 o 
  -2  12   7       10.49       20.57      5.72 o 
  -1  12   7        0.16        5.19      3.88 o 
   0  12   7        0.11        1.31      2.49 o 
   1  12   7        3.32        7.80      5.15 o 
   2  12   7        1.94        4.24      2.65 o 
   3  12   7        0.47       -0.50      3.22 o 
  -6  13   7        0.04        3.03      2.63 o 
  -5  13   7        0.28       -2.94      3.33 o 
  -4  13   7        8.47        7.88      3.33 o 
  -3  13   7        0.52        2.26      2.50 o 
  -2  13   7        3.53        6.92      4.26 o 
  -1  13   7        0.02       -3.09      3.28 o 
   0  13   7        1.21        0.80      3.08 o 
   1  13   7        1.80        1.21      2.59 o 
   2  13   7        6.32        7.88      3.84 o 
  -3  14   7       26.57       27.41      5.25 o 
  -2  14   7       30.74       30.05      5.25 o 
  -1  14   7        6.86        1.85      3.03 o 
 -11   0   8        0.44       -5.90      7.08 o 
 -10   0   8        6.02        6.37      6.85 o 
  -9   0   8      163.78      128.90     17.71 o 
  -8   0   8      436.11      377.75     22.21 o 
  -7   0   8      315.69      260.33     17.02 o 
  -6   0   8        2.45        2.63      4.00 o 
  -5   0   8        4.87        3.51      4.09 o 
  -4   0   8        2.90       16.95      5.17 o 
  -3   0   8       17.76       16.57      5.17 o 
  -2   0   8       68.55       57.00      6.62 o 
  -1   0   8        0.77       10.61      4.83 o 
   0   0   8        0.02       -2.12      6.14 o 
   1   0   8       32.49       32.85      9.33 o 
   2   0   8       25.54       16.84      4.65 o 
   3   0   8       26.89       25.59      5.36 o 
   4   0   8        2.93       -2.36      4.49 o 
   5   0   8        6.63        6.09      4.42 o 
   6   0   8        7.40       18.41      5.04 o 
 -11   1   8        0.03       -0.85      3.36 o 
 -10   1   8        0.34        0.69      3.66 o 
  -9   1   8        0.28        0.94      4.16 o 
  -8   1   8        0.81        2.44      3.57 o 
  -7   1   8       18.57       22.87      3.74 o 
  -6   1   8        0.15        4.93      4.74 o 
  -5   1   8        0.00       -1.79      2.37 o 
  -4   1   8        1.40        0.15      3.47 o 
  -3   1   8        0.73        0.51      2.09 o 
  -2   1   8        0.85        2.04      2.70 o 
  -1   1   8        0.13        2.87      3.04 o 
   0   1   8        0.02        6.93      3.82 o 
   1   1   8        0.68        2.53      2.77 o 
   2   1   8       14.28       15.51      3.55 o 
   3   1   8       46.75       52.08      5.36 o 
   4   1   8        0.96        0.50      2.38 o 
   5   1   8        5.43        4.37      2.93 o 
   6   1   8        7.86        7.97      3.81 o 
 -11   2   8        2.16        4.31      4.02 o 
 -10   2   8       17.94       53.57     29.16 o 
  -9   2   8       46.34       36.93     14.28 o 
  -8   2   8       25.33       22.90      4.06 o 
  -7   2   8        6.34        4.29      2.71 o 
  -6   2   8        1.39       -1.71      3.00 o 
  -5   2   8       10.88       14.39      3.67 o 
  -4   2   8        6.55        8.58      3.30 o 
  -3   2   8        3.03        0.86      2.54 o 
  -2   2   8       52.35       56.64      4.62 o 
  -1   2   8       41.65       34.92      4.29 o 
   0   2   8        0.03        1.50      2.30 o 
   1   2   8        5.08        8.93      2.80 o 
   2   2   8        0.14        1.45      2.21 o 
   3   2   8        4.80       10.17      6.38 o 
   4   2   8       24.30       21.58      4.45 o 
   5   2   8        0.59        2.02      3.04 o 
   6   2   8        0.18        0.68      2.54 o 
 -10   3   8        9.72       15.17      5.65 o 
  -9   3   8       29.87       22.97      8.38 o 
  -8   3   8        8.76        9.05      3.37 o 
  -7   3   8        0.64        3.78      3.06 o 
  -6   3   8        7.34        9.50      3.28 o 
  -5   3   8        6.52       10.31      5.33 o 
  -4   3   8        4.39        8.65      3.96 o 
  -3   3   8        1.25        2.48      2.40 o 
  -2   3   8       22.15       22.25      4.45 o 
  -1   3   8       15.27        9.77      3.40 o 
   0   3   8        9.20       14.31      3.69 o 
   1   3   8        1.43        2.92      2.62 o 
   2   3   8       50.40       63.63      5.98 o 
   3   3   8       55.38       47.72      5.07 o 
   4   3   8       94.30       84.90      6.99 o 
   5   3   8       43.51       47.02      5.47 o 
   6   3   8        8.04       14.57      3.97 o 
 -10   4   8        0.29        0.04      3.12 o 
  -9   4   8        0.04       -0.71      4.25 o 
  -8   4   8        1.12       -0.65      3.04 o 
  -7   4   8        0.30        2.47      2.81 o 
  -6   4   8        1.57        2.13      3.07 o 
  -5   4   8        0.11        4.57      3.40 o 
  -4   4   8       12.56       12.77      3.27 o 
  -3   4   8       13.64        7.63      3.31 o 
  -2   4   8       15.64       12.66      2.94 o 
  -1   4   8        1.23        2.14      2.27 o 
   0   4   8        2.48        3.57      2.73 o 
   1   4   8        0.03        1.84      2.73 o 
   2   4   8        3.63        2.54      2.80 o 
   3   4   8       63.44       58.24      5.57 o 
   4   4   8       77.61       70.24      6.85 o 
   5   4   8        5.57        3.27      2.88 o 
 -10   5   8        4.07        6.10      4.93 o 
  -9   5   8        4.58        7.21      4.70 o 
  -8   5   8        0.33        1.88      2.63 o 
  -7   5   8        0.06        4.09      3.17 o 
  -6   5   8       18.74       21.53      3.75 o 
  -5   5   8        7.99       10.23      3.58 o 
  -4   5   8        0.42        4.14      2.95 o 
  -3   5   8        0.74       -0.09      2.22 o 
  -2   5   8        1.60        2.98      2.81 o 
  -1   5   8        0.37        7.23      6.04 o 
   0   5   8        5.24        3.62      2.78 o 
   1   5   8        0.05       -1.94      2.48 o 
   2   5   8        0.69        3.56      3.04 o 
   3   5   8        8.98       11.31      4.91 o 
   4   5   8        0.00       -3.88      3.88 o 
   5   5   8        1.07        3.86      2.94 o 
  -9   6   8        5.71        1.42      6.37 o 
  -8   6   8        2.95        8.39      5.09 o 
  -7   6   8        3.03        7.70      3.38 o 
  -6   6   8        6.16        7.13      2.65 o 
  -5   6   8        1.64        0.36      2.04 o 
  -4   6   8        8.83        2.29      2.80 o 
  -3   6   8       20.33       17.75      3.72 o 
  -2   6   8       30.83       32.22      3.82 o 
  -1   6   8        3.95        5.90      2.79 o 
   0   6   8       15.10       16.13      3.52 o 
   1   6   8        0.20        2.54      3.02 o 
   2   6   8       48.68       52.85      7.11 o 
   3   6   8        5.17       26.50     18.32 o 
   4   6   8       55.04       71.16      7.67 o 
   5   6   8        0.00        7.43      4.52 o 
  -9   7   8        2.72        3.78      7.08 o 
  -8   7   8        1.17        4.38      4.40 o 
  -7   7   8        1.77        2.12      2.76 o 
  -6   7   8        0.00        7.62      6.25 o 
  -5   7   8        4.51        0.26      3.27 o 
  -4   7   8        2.64        0.21      2.42 o 
  -3   7   8        0.59       -0.45      2.62 o 
  -2   7   8        3.83        1.88      3.54 o 
  -1   7   8        7.64        8.76      5.01 o 
   0   7   8        8.99       17.34      4.50 o 
   1   7   8       44.92       50.15      6.97 o 
   2   7   8        0.02       -1.73      3.97 o 
   3   7   8        2.80        0.01      3.66 o 
   4   7   8        4.94        2.01      4.25 o 
  -8   8   8        3.14       11.22     11.80 o 
  -7   8   8       17.96       17.41      4.62 o 
  -6   8   8       11.10       18.93      4.16 o 
  -5   8   8        1.66        2.78      3.32 o 
  -4   8   8        2.77        3.46      3.80 o 
  -3   8   8        4.42       -0.05      2.86 o 
  -2   8   8       11.45       12.70      4.70 o 
  -1   8   8       25.08       20.41      4.98 o 
   0   8   8       26.38       26.82      5.93 o 
   1   8   8       30.12       36.26      6.44 o 
   2   8   8       46.62       48.94      6.26 o 
   3   8   8       12.96       17.75      4.98 o 
  -7   9   8        1.33        0.97      3.14 o 
  -6   9   8        4.02        6.24      4.40 o 
  -5   9   8        5.49       12.06      4.90 o 
  -4   9   8       10.12       11.36      4.96 o 
  -3   9   8        3.73        5.20      4.19 o 
  -2   9   8        4.35        8.71      4.37 o 
  -1   9   8       23.10       26.07      5.13 o 
   0   9   8       13.25       12.21      5.04 o 
   1   9   8       19.76       29.04      5.40 o 
   2   9   8       16.24       24.59      4.86 o 
  -6  10   8        3.27        1.29      3.86 o 
  -5  10   8        0.35       -0.41      3.04 o 
  -4  10   8        0.00        1.31      4.14 o 
  -3  10   8        2.19       -1.63      3.38 o 
  -2  10   8        2.11        3.62      4.19 o 
  -1  10   8        0.05        0.48      3.62 o 
   0  10   8       15.63       17.24      5.65 o 
   1  10   8        0.10       -1.60      4.12 o 
  -4  11   8        1.37       13.48      5.34 o 
  -3  11   8        0.01        2.64      3.55 o 
  -2  11   8        0.01        0.88      3.89 o 
  -1  11   8        1.75       -0.48      4.28 o 
  -7   1   9       16.98       17.68      4.45 o 
  -6   1   9        0.11        6.35      3.37 o 
  -5   1   9        7.10        6.31      3.36 o 
  -4   1   9        5.52        9.60      4.19 o 
  -3   1   9        2.85        1.97      3.14 o 
  -2   1   9       28.69       36.40      5.16 o 
  -1   1   9        3.14       -0.78      2.95 o 
   0   1   9        0.06       -1.89      3.18 o 
   1   1   9        0.14        2.11      3.25 o 
   2   1   9        3.86       11.52      4.94 o 
  -7   2   9        0.32        1.23      3.35 o 
  -6   2   9       11.64       20.10      4.53 o 
  -5   2   9       10.21        9.27      3.43 o 
  -4   2   9        3.80        7.70      3.13 o 
  -3   2   9        0.18        0.48      2.85 o 
  -2   2   9        3.42        0.77      2.97 o 
  -1   2   9        0.17        5.29      3.37 o 
   0   2   9        1.74        4.67      3.15 o 
   1   2   9       24.22       22.66      4.39 o 
   2   2   9       43.48       38.34      5.77 o 
  -7   3   9        5.62        4.40      3.11 o 
  -6   3   9        0.20        2.69      3.00 o 
  -5   3   9        1.93        4.46      3.18 o 
  -4   3   9        1.88        4.85      4.36 o 
  -3   3   9        5.02        5.59      5.74 o 
  -2   3   9        8.56       15.27      6.27 o 
  -1   3   9        0.04        2.39      2.87 o 
   0   3   9        0.05        0.72      2.75 o 
   1   3   9       12.13        9.24      4.64 o 
   2   3   9       11.56        7.79      3.57 o 
  -7   4   9        0.54       -2.67      3.52 o 
  -6   4   9        5.03        4.94      3.45 o 
  -5   4   9        0.29       -0.36      2.92 o 
  -4   4   9        7.08        3.62      3.16 o 
  -3   4   9       54.68       56.31      5.33 o 
  -2   4   9        0.64        2.15      2.76 o 
  -1   4   9        1.87       -0.74      2.94 o 
   0   4   9       23.15       29.90      4.70 o 
   1   4   9       23.22       15.85      5.00 o 
  -6   5   9        1.35       -1.75      3.84 o 
  -5   5   9        0.45       -2.85      4.08 o 
  -4   5   9       15.34       15.53      5.36 o 
  -3   5   9        1.76        0.04      2.68 o 
  -2   5   9        0.06       -0.60      3.62 o 
  -1   5   9       14.44       16.47      4.62 o 
   0   5   9        2.68        4.11      4.36 o 
  -5   6   9        0.33        8.34      4.53 o 
  -4   6   9        7.51       10.04      3.94 o 
  -3   6   9        2.66        2.77      3.88 o 
  -2   6   9        2.05        2.35      5.04 o 
  -1   6   9        3.87        5.09      4.44 o 
                                                 
